# Supplementary material for: 5-Chloro-1-[(E)-3-(dimethyl­amino)­acrylo­yl]-3-methyl-1H-benzimidazol-2(3H)-one–6-chloro-1-[(E)-3-(dimethyl­amino)­acrylo­yl]-3-methyl-1H-benzimid­azol-2(3H)-one (4/1)
Source: Acta Crystallogr Sect E Struct Rep Online. 2011 Jun 30;67(Pt 7):o1853. doi: 10.1107/S1600536811024706 (PMC3151851; doi:10.1107/S1600536811024706)
Supplement: Supplementary file 2 [file e-67-o1853-Isup2.hkl]

# 
# h,k,l, Fc-squared, Fo-squared, sigma(Fo-squared) and status flag 
# 
data_I
_shelx_title '  Pbca' 
_shelx_refln_list_code          4 
_shelx_F_calc_maximum      389.55 
_exptl_crystal_F_000      1168.00 
_reflns_d_resolution_high  0.7987 
 
loop_ 
 _symmetry_equiv_pos_as_xyz 
 'x, y, z' 
 '-x+1/2, -y, z+1/2' 
 '-x, y+1/2, -z+1/2' 
 'x+1/2, -y+1/2, -z' 
 '-x, -y, -z' 
 'x-1/2, y, -z-1/2' 
 'x, -y-1/2, z-1/2' 
 '-x-1/2, y-1/2, z' 
 
_cell_length_a     7.3145 
_cell_length_b    14.2903 
_cell_length_c    25.1512 
_cell_angle_alpha  90.000 
_cell_angle_beta   90.000 
_cell_angle_gamma  90.000 
 
_shelx_F_squared_multiplier     1.000 
 
loop_ 
 _refln_index_h 
 _refln_index_k 
 _refln_index_l 
 _refln_F_squared_calc 
 _refln_F_squared_meas 
 _refln_F_squared_sigma 
 _refln_observed_status 
   2   0   0     9718.62     9901.27    129.91 o 
   4   0   0     4511.87     4370.52     64.18 o 
   6   0   0      547.91      711.87     28.15 o 
   8   0   0      174.74      132.23     37.61 o 
   2   1   0    70929.45    63313.68    603.27 o 
   4   1   0     6025.55     5887.35     56.44 o 
   6   1   0     1489.49     1330.93     25.77 o 
   8   1   0      683.21      620.19     28.05 o 
   2   2   0   151747.44   149382.83   1362.01 o 
   4   2   0     2414.50     2261.87     26.30 o 
   6   2   0      205.68      184.49     10.99 o 
   8   2   0        0.18        5.91     13.29 o 
   2   3   0       96.81      112.08      3.56 o 
   4   3   0    25060.37    22499.38    200.79 o 
   6   3   0     3887.51     4019.75     53.57 o 
   8   3   0      262.06      307.66     19.67 o 
   0   4   0    16456.88    15860.62    373.41 o 
   2   4   0    11776.64    11926.28    106.77 o 
   4   4   0    13477.14    12716.64    139.42 o 
   6   4   0        3.80        9.59     13.02 o 
   8   4   0       59.31       69.95     24.51 o 
   2   5   0       56.42       47.73      6.17 o 
   4   5   0     2137.94     2009.16     27.22 o 
   6   5   0     4170.00     3818.08     59.75 o 
   8   5   0      869.85      816.80     38.39 o 
   0   6   0     2874.58     2707.94     60.68 o 
   2   6   0     7618.60     7423.71     75.38 o 
   4   6   0     1743.60     1824.91     32.17 o 
   8   6   0     1097.20     1033.23     36.61 o 
   2   7   0      160.91      105.26     12.32 o 
   4   7   0        4.36       -2.19      7.32 o 
   6   7   0     1177.10     1131.16     31.48 o 
   8   7   0      413.90      365.91     29.52 o 
   0   8   0     5273.78     4873.06     73.17 o 
   2   8   0        2.70        7.79      5.85 o 
   4   8   0        2.77        2.61      7.96 o 
   6   8   0       63.38       73.21     18.72 o 
   8   8   0      196.67      301.69     47.32 o 
   2   9   0      791.62      801.18     19.12 o 
   4   9   0     1000.80     1043.73     53.45 o 
   6   9   0       52.23       37.74     15.84 o 
   0  10   0      169.52      146.71      9.44 o 
   2  10   0        7.67        0.04      6.09 o 
   4  10   0      304.31      330.65     22.94 o 
   6  10   0      557.48      501.90     45.17 o 
   2  11   0     1114.98     1179.39     21.13 o 
   4  11   0      407.57      436.76     51.18 o 
   6  11   0        0.09       19.33     24.67 o 
   0  12   0      858.91     1091.54     25.07 o 
   2  12   0        5.34        6.08      8.33 o 
   4  12   0     1001.50      981.90     75.45 o 
   6  12   0      180.56      203.84     32.52 o 
   2  13   0       49.20       30.93      9.38 o 
   4  13   0       71.33       59.77     14.66 o 
   6  13   0       60.63       76.47     27.93 o 
   0  14   0       53.53       96.73     15.66 o 
   2  14   0       82.02      105.23     15.41 o 
   4  14   0        1.31       19.38     15.67 o 
   2  15   0        0.01       -4.19     12.67 o 
   4  15   0        6.82       26.18     16.47 o 
   0  16   0       82.56       66.37     21.13 o 
   2  16   0      111.37       79.94     22.47 o 
   4  16   0        1.71      -19.80     19.80 o 
   2  17   0       26.55       23.45     19.64 o 
   2   1   1    32241.86    28736.20    196.04 o 
   3   1   1     2158.67     1981.15     14.17 o 
   4   1   1     1477.53     1399.99     13.82 o 
   5   1   1      253.03      235.84      6.27 o 
   6   1   1      283.16      230.14     10.04 o 
   7   1   1        0.15        2.46      6.81 o 
   8   1   1        2.88       12.19     10.39 o 
   9   1   1        3.04       -3.00     11.10 o 
   1   2   1       33.81       89.51      3.48 o 
   2   2   1    11798.28    11929.86     81.98 o 
   3   2   1     1379.60     1263.95     10.41 o 
   4   2   1    11762.97    11552.55     79.03 o 
   5   2   1        1.82       -0.61      4.09 o 
   6   2   1        9.26       18.96      5.88 o 
   7   2   1       38.32       31.62      7.34 o 
   8   2   1       34.28       23.71      9.31 o 
   9   2   1        1.45      -10.59     10.59 o 
   1   3   1       66.72       96.58      4.58 o 
   2   3   1     3453.70     3087.21     20.08 o 
   3   3   1     2499.34     2294.62     17.39 o 
   4   3   1      242.90      288.61     12.17 o 
   5   3   1      311.73      283.59      7.19 o 
   6   3   1     1580.62     1343.36     21.24 o 
   7   3   1       27.95       23.28      7.95 o 
   8   3   1      336.32      270.57     13.41 o 
   9   3   1        0.00      -10.51     10.51 o 
   0   4   1     3324.14     3398.57     37.19 o 
   1   4   1     1127.98     1089.22      9.45 o 
   2   4   1     2721.38     2716.71     19.34 o 
   3   4   1       80.05       96.00      3.59 o 
   4   4   1     4380.09     4368.32     36.93 o 
   5   4   1      312.36      370.73      8.01 o 
   6   4   1     2771.57     2529.46     26.17 o 
   7   4   1       36.97       27.03      9.01 o 
   8   4   1        1.54        8.25      9.25 o 
   1   5   1     3433.01     3059.45     20.61 o 
   2   5   1      719.26      622.63      7.96 o 
   3   5   1        1.12       14.85      3.80 o 
   4   5   1      326.23      281.45      5.94 o 
   5   5   1      104.81      152.76      8.02 o 
   6   5   1      731.84      678.88     13.49 o 
   7   5   1       19.21       21.67     10.63 o 
   8   5   1      739.41      632.43     18.83 o 
   0   6   1    14328.16    14465.33    126.57 o 
   1   6   1     1218.70     1126.20      9.40 o 
   2   6   1     3412.68     3666.51     28.49 o 
   3   6   1       18.46       43.02      3.54 o 
   4   6   1     1251.99     1214.54     18.58 o 
   5   6   1       18.19       17.05      6.78 o 
   6   6   1      889.54      852.53     20.84 o 
   7   6   1      139.94      116.15     12.41 o 
   8   6   1      329.08      338.14     18.65 o 
   1   7   1      611.82      568.08      6.77 o 
   2   7   1     3166.54     3043.40     25.05 o 
   3   7   1       40.82       45.17      3.82 o 
   4   7   1      368.61      375.87     11.41 o 
   5   7   1      311.56      265.47     12.29 o 
   6   7   1       11.63       19.30      8.61 o 
   7   7   1       44.40       84.58     13.79 o 
   8   7   1       96.92      136.62     18.91 o 
   0   8   1     9792.63    10294.25     96.06 o 
   1   8   1      607.81      612.30      7.18 o 
   2   8   1     5350.87     5210.98     40.88 o 
   3   8   1       11.13       14.15      5.83 o 
   4   8   1       76.71       56.46      8.53 o 
   5   8   1      304.65      246.11     10.23 o 
   6   8   1        3.80       -6.83     11.01 o 
   7   8   1       58.00       91.26     13.72 o 
   8   8   1      140.90      156.40     16.20 o 
   1   9   1       62.78       72.93      3.66 o 
   2   9   1      110.46      133.87      5.41 o 
   3   9   1      773.05      772.16     17.84 o 
   4   9   1      885.91      773.16     23.56 o 
   5   9   1       96.74       91.11      9.15 o 
   6   9   1        0.25       -0.50     10.76 o 
   7   9   1       30.46       84.26     12.88 o 
   0  10   1     2146.64     2099.72     27.34 o 
   1  10   1     2050.91     1848.20     17.03 o 
   2  10   1      733.01      623.76     11.53 o 
   3  10   1      376.07      341.34     13.76 o 
   4  10   1       39.72       25.57     10.76 o 
   5  10   1       44.45       49.55     17.68 o 
   6  10   1       14.15       35.29     14.71 o 
   7  10   1       47.34       71.39     15.06 o 
   1  11   1      137.99      136.50      5.88 o 
   2  11   1      844.95      765.33     10.88 o 
   3  11   1      837.41      763.17     18.91 o 
   4  11   1      123.69      114.40     18.03 o 
   5  11   1       37.24       60.64     18.07 o 
   6  11   1      107.02       98.19     19.34 o 
   7  11   1        5.06      -17.35     17.35 o 
   0  12   1       28.38       34.69      6.54 o 
   1  12   1      574.55      530.10     10.76 o 
   2  12   1        6.05        9.29      4.90 o 
   3  12   1      187.02      228.54     11.95 o 
   4  12   1       15.47       30.40     15.93 o 
   5  12   1       28.09       69.77     17.91 o 
   6  12   1        1.41       23.41     17.28 o 
   1  13   1      603.77      542.94     11.10 o 
   2  13   1      199.40      204.84      8.85 o 
   3  13   1      112.78      118.37     11.60 o 
   4  13   1       97.20       92.01     11.04 o 
   5  13   1      169.26      188.85     26.92 o 
   6  13   1       88.14      120.81     20.72 o 
   0  14   1       70.08       78.97     11.32 o 
   1  14   1        0.28       -5.15      6.69 o 
   2  14   1       16.08       36.51      9.76 o 
   3  14   1      138.11      158.79     14.07 o 
   4  14   1       33.67       31.79     11.51 o 
   5  14   1       29.98       37.48     17.66 o 
   1  15   1       10.25        6.96      7.09 o 
   2  15   1        3.74       19.22      9.64 o 
   3  15   1      103.03      103.35     16.88 o 
   4  15   1      226.34      217.64     17.23 o 
   0  16   1       27.33       12.72     10.47 o 
   1  16   1        1.46       -0.97      7.97 o 
   2  16   1       28.91       26.31     10.42 o 
   3  16   1        3.91       -0.14     11.58 o 
   4  16   1        0.25       -8.03     13.95 o 
   1  17   1        0.17       -4.86      8.77 o 
   2  17   1      141.28      146.75     17.61 o 
   2   0   2    53862.38    53329.37    556.80 o 
   3   0   2      164.91      146.92      5.44 o 
   4   0   2     6308.66     5884.03     64.40 o 
   5   0   2      566.24      570.23     13.46 o 
   6   0   2      914.23      851.13     18.35 o 
   7   0   2       25.75       33.51     10.28 o 
   8   0   2       37.12        8.43     17.89 o 
   9   0   2       17.96       10.80     21.30 o 
   2   1   2     7690.58     6864.33     53.51 o 
   3   1   2      162.30      175.96      6.17 o 
   4   1   2     1050.52      928.70     15.68 o 
   5   1   2      247.48      223.75      6.35 o 
   6   1   2      140.59      127.87      7.18 o 
   7   1   2       59.88       66.11      7.69 o 
   8   1   2       59.02       45.23     10.75 o 
   9   1   2        1.39      -11.13     11.13 o 
   1   2   2     5746.91     1671.29     60.36 o 
   2   2   2      101.76      178.81      4.26 o 
   3   2   2      746.30      726.27      7.78 o 
   4   2   2     3084.86     3066.74     24.03 o 
   5   2   2      225.88      217.74      6.43 o 
   6   2   2      391.92      407.74      9.37 o 
   7   2   2      135.69      172.94      8.92 o 
   8   2   2      123.08      107.54     10.87 o 
   9   2   2       12.03        1.80     10.97 o 
   1   3   2     2890.33     2573.11     21.39 o 
   2   3   2      301.62      283.71      4.38 o 
   3   3   2       34.43       43.30      4.26 o 
   4   3   2      576.11      626.16     16.11 o 
   5   3   2      131.37      142.44      5.72 o 
   6   3   2      898.17      805.26     20.86 o 
   7   3   2       13.43       15.43      8.50 o 
   8   3   2        0.16       11.44      9.04 o 
   9   3   2       17.58       16.22     13.38 o 
   0   4   2     1700.08     2018.65     23.34 o 
   1   4   2     5323.09     5218.99     32.30 o 
   2   4   2     1060.96      970.14      8.72 o 
   3   4   2       13.07        9.44      3.06 o 
   4   4   2      139.01      181.54      8.04 o 
   5   4   2       10.50        3.72      4.18 o 
   6   4   2      178.61      221.79      9.09 o 
   7   4   2       24.15       28.67      8.72 o 
   8   4   2      230.65      215.51     12.84 o 
   1   5   2      232.79      242.68      5.31 o 
   2   5   2     1116.67     1124.08     10.71 o 
   3   5   2      873.87      763.18      8.78 o 
   4   5   2       35.70       43.64      4.21 o 
   5   5   2       73.58       67.62      6.36 o 
   6   5   2      747.59      656.81     16.44 o 
   7   5   2       15.06       24.54     10.50 o 
   8   5   2       61.95      107.81     10.91 o 
   0   6   2     1169.49     1189.88     13.35 o 
   1   6   2      871.79      873.12      8.47 o 
   2   6   2      226.57      288.20      6.09 o 
   3   6   2      122.17      104.59      4.01 o 
   4   6   2     1092.57     1016.76     13.88 o 
   5   6   2       60.56       55.05      8.56 o 
   6   6   2       84.78       95.92      9.95 o 
   7   6   2      122.42       96.89     13.35 o 
   8   6   2      115.01      130.61     14.85 o 
   1   7   2        0.24       31.63      3.29 o 
   2   7   2      608.92      656.44     10.56 o 
   3   7   2      404.13      354.67      6.74 o 
   4   7   2       21.10       35.19      5.60 o 
   5   7   2        1.81       -7.11      7.11 o 
   6   7   2        9.17        2.26     11.64 o 
   7   7   2      112.71      111.86     14.62 o 
   8   7   2      195.84      204.68     17.49 o 
   0   8   2      110.62      156.27      6.70 o 
   1   8   2       87.58      102.75      3.85 o 
   2   8   2      151.82      183.38      5.53 o 
   3   8   2       28.47       24.22      6.20 o 
   4   8   2      579.61      574.39     14.27 o 
   5   8   2      390.84      370.69     12.09 o 
   6   8   2       24.62       30.92     11.69 o 
   7   8   2        1.32       12.80     12.20 o 
   8   8   2      135.08      169.98     16.83 o 
   1   9   2       30.81       31.42      3.22 o 
   2   9   2      309.24      325.39      6.76 o 
   3   9   2      627.73      617.78     16.43 o 
   4   9   2        7.27       13.45     10.15 o 
   5   9   2       22.04        6.80      7.56 o 
   6   9   2        4.56        6.92     10.43 o 
   7   9   2       13.74       23.35     11.95 o 
   0  10   2      340.16      330.88      9.21 o 
   1  10   2        0.85       -1.27      3.82 o 
   2  10   2       76.09       71.50      4.73 o 
   3  10   2      711.38      708.83     17.97 o 
   4  10   2      238.72      226.48     13.11 o 
   5  10   2      254.97      294.50     23.83 o 
   6  10   2      174.70      174.27     15.94 o 
   7  10   2       66.77       72.24     13.38 o 
   1  11   2     1416.16     1325.55     14.74 o 
   2  11   2      107.52      104.31      5.52 o 
   3  11   2       92.48       49.40      8.39 o 
   4  11   2      239.67      211.02     18.12 o 
   5  11   2       81.05       85.53     19.05 o 
   6  11   2       15.58       30.75     17.86 o 
   7  11   2        6.37       32.77     19.87 o 
   0  12   2      342.82      388.45     11.04 o 
   1  12   2     1706.62     1575.23     17.27 o 
   2  12   2       34.85       23.38      5.17 o 
   3  12   2      234.94      250.65     12.96 o 
   4  12   2      108.22      100.34     15.77 o 
   5  12   2        2.74       -2.34     15.92 o 
   6  12   2      222.83      208.74     23.17 o 
   1  13   2     1583.90     1481.11     17.88 o 
   2  13   2      107.18       89.83      6.60 o 
   3  13   2      342.26      334.95     14.61 o 
   4  13   2        1.79       -7.30      9.81 o 
   5  13   2        0.08        9.55     16.42 o 
   6  13   2        0.49       21.08     18.47 o 
   0  14   2       80.16      114.96     13.70 o 
   1  14   2      306.63      283.17     11.30 o 
   2  14   2       76.46       99.24      9.00 o 
   3  14   2      165.86      182.57     14.36 o 
   4  14   2        9.17        6.73     10.74 o 
   5  14   2      296.73      274.57     30.38 o 
   1  15   2      392.76      401.97     13.91 o 
   2  15   2       13.18       17.86      9.55 o 
   3  15   2      826.72      727.80     25.51 o 
   4  15   2       29.48       30.74     12.16 o 
   0  16   2       64.15       78.84     11.90 o 
   1  16   2      126.50      147.49     10.65 o 
   2  16   2       18.24       12.79     12.77 o 
   3  16   2      102.11       93.74     14.09 o 
   4  16   2        7.73       39.57     15.60 o 
   1  17   2      334.79      312.90     14.92 o 
   2  17   2        0.56        7.14     14.22 o 
   1   1   3       80.80       73.74     15.91 o 
   2   1   3        1.54        0.12      2.44 o 
   3   1   3     2474.73     2388.41     18.12 o 
   4   1   3      818.02      864.66     12.26 o 
   5   1   3        2.25        8.79      4.18 o 
   6   1   3      304.11      307.39      8.93 o 
   7   1   3       62.47       53.05      7.46 o 
   8   1   3        6.26       21.48      9.68 o 
   9   1   3        0.00       -3.57     10.89 o 
   1   2   3     4201.57     2267.09    153.38 o 
   2   2   3       40.18       57.23      2.63 o 
   3   2   3      470.08      503.83      6.71 o 
   4   2   3      328.80      368.55      7.09 o 
   5   2   3      283.12      258.89      7.23 o 
   6   2   3      281.18      274.73      8.19 o 
   7   2   3        8.87        8.36      6.59 o 
   8   2   3       97.79       84.11     10.90 o 
   9   2   3        5.69        6.90     10.77 o 
   1   3   3      296.22      302.23      4.32 o 
   2   3   3     3221.01     3164.81     20.76 o 
   3   3   3      766.45      723.99      8.83 o 
   4   3   3       57.79       60.98      5.00 o 
   5   3   3      134.29      128.14      6.02 o 
   6   3   3       11.10      138.40     11.17 o 
   7   3   3      195.46      173.24      9.66 o 
   8   3   3       42.87       36.46      9.50 o 
   0   4   3     2053.07     2173.45     25.09 o 
   1   4   3      118.78      125.87      2.53 o 
   2   4   3      348.09      331.14      5.05 o 
   3   4   3      107.71      116.30      4.01 o 
   4   4   3      834.76      787.20     10.28 o 
   5   4   3       41.07       62.90      6.27 o 
   6   4   3        6.28        4.38      6.47 o 
   7   4   3       76.11       67.38     10.72 o 
   8   4   3       55.18       64.18     10.21 o 
   1   5   3     3855.40     3424.47     21.43 o 
   2   5   3      954.00      825.83      8.74 o 
   3   5   3      277.09      270.88      6.20 o 
   4   5   3       71.57       90.38      4.82 o 
   5   5   3       89.13       71.22      7.14 o 
   6   5   3       11.62       18.41      6.96 o 
   7   5   3        1.99       -4.91      8.89 o 
   8   5   3        3.45        9.32      9.59 o 
   0   6   3     1811.21     1784.67     17.48 o 
   1   6   3      289.56      273.73      4.69 o 
   2   6   3        0.58       26.66      3.37 o 
   3   6   3       19.36       10.21      3.22 o 
   4   6   3      622.91      609.08     10.23 o 
   5   6   3      190.57      193.05     10.67 o 
   6   6   3      224.98      274.39     14.48 o 
   7   6   3       19.47        2.41     11.51 o 
   8   6   3       11.93       17.11     12.39 o 
   1   7   3       26.87       99.00      3.64 o 
   2   7   3      304.44      318.33      5.73 o 
   3   7   3       64.04       56.45      3.93 o 
   4   7   3      436.84      425.49     12.27 o 
   5   7   3       36.30       32.55      7.70 o 
   6   7   3      172.78      158.19     13.64 o 
   7   7   3       74.41       75.75     12.76 o 
   8   7   3       37.04       39.82     12.89 o 
   0   8   3      119.30      163.44      5.22 o 
   1   8   3      216.97      243.31      4.55 o 
   2   8   3     1860.07     1747.12     15.81 o 
   3   8   3      265.37      254.52      7.01 o 
   4   8   3      102.81      119.90      5.85 o 
   5   8   3       40.33       35.95      6.50 o 
   6   8   3       27.94       48.37     11.36 o 
   7   8   3      217.72      215.35     16.09 o 
   8   8   3        6.97       49.25     14.15 o 
   1   9   3        6.30       48.48      2.99 o 
   2   9   3       73.09       92.93      4.53 o 
   3   9   3      109.40       76.78      7.30 o 
   4   9   3       16.74       22.39      6.05 o 
   5   9   3      463.92      459.72     11.93 o 
   6   9   3       26.21       67.87     11.49 o 
   7   9   3       12.71       28.70     12.15 o 
   0  10   3     2281.95     2330.11     27.52 o 
   1  10   3        2.96        5.87      3.50 o 
   2  10   3       29.17       27.67      3.99 o 
   3  10   3      599.22      591.86     16.48 o 
   4  10   3      273.86      285.99     14.99 o 
   5  10   3      615.97      535.45     16.13 o 
   6  10   3      230.96      254.48     18.13 o 
   7  10   3        6.64       33.63     16.27 o 
   1  11   3       27.76       32.58      5.16 o 
   2  11   3       56.88       60.36      4.96 o 
   3  11   3     1336.69     1083.07     19.50 o 
   4  11   3        1.32        6.18     12.47 o 
   5  11   3      120.02      117.73     22.80 o 
   6  11   3       79.73      103.02     24.66 o 
   7  11   3        8.87       37.36     19.54 o 
   0  12   3       35.22       54.57      6.79 o 
   1  12   3      237.19      235.96      7.74 o 
   2  12   3      780.73      804.78     12.05 o 
   3  12   3       23.77       25.25      8.59 o 
   4  12   3      182.97      215.98     15.21 o 
   5  12   3      103.96      145.98     20.28 o 
   6  12   3       20.49       56.29     18.83 o 
   1  13   3      803.52      651.26     12.75 o 
   2  13   3       40.13       20.11      6.31 o 
   3  13   3       60.75       91.17     12.44 o 
   4  13   3      175.98      197.89     17.40 o 
   5  13   3       33.20       40.42     13.66 o 
   6  13   3        0.51        5.70     17.86 o 
   0  14   3      344.74      372.93     16.79 o 
   1  14   3      410.43      363.64     13.47 o 
   2  14   3       95.66      122.26      9.66 o 
   3  14   3       13.01       25.88     12.27 o 
   4  14   3      109.23       97.37     13.10 o 
   5  14   3        0.05       -8.33     14.05 o 
   1  15   3        7.80       15.71      8.29 o 
   2  15   3      129.14      138.48     10.34 o 
   3  15   3       46.51       72.24     12.71 o 
   4  15   3        4.07       13.41     11.66 o 
   0  16   3      210.41      247.41     17.18 o 
   1  16   3       67.20       58.99      9.16 o 
   2  16   3       23.69       25.59     10.16 o 
   3  16   3       86.87      147.63     16.06 o 
   1  17   3       10.97       27.68      9.94 o 
   2  17   3       25.87       63.97     14.02 o 
   1   0   4      199.82       87.32     11.82 o 
   2   0   4    24061.66    23260.66    221.80 o 
   3   0   4      499.92      568.30      9.81 o 
   4   0   4      267.53      289.07     12.26 o 
   5   0   4      406.03      425.33     11.81 o 
   6   0   4      860.15      895.88     18.83 o 
   7   0   4       48.46       52.04     10.41 o 
   8   0   4      364.88      308.32     19.46 o 
   9   0   4        8.35       13.63     23.03 o 
   1   1   4     1806.70     1484.40     14.13 o 
   2   1   4     1401.33     1278.75     10.63 o 
   3   1   4      630.57      655.97      8.41 o 
   4   1   4     1181.32     1073.86     12.33 o 
   5   1   4        5.24        7.75      4.23 o 
   6   1   4      465.77      442.23     10.53 o 
   7   1   4        0.58       -6.30      6.30 o 
   8   1   4      128.09      143.64     11.84 o 
   9   1   4       42.69       27.89     11.65 o 
   0   2   4    15082.35    14408.41    151.88 o 
   1   2   4        2.13        7.82      2.17 o 
   2   2   4     1846.61     1771.16     13.58 o 
   3   2   4      279.33      344.85      5.84 o 
   4   2   4     4191.13     3922.68     33.77 o 
   5   2   4      373.37      381.08      8.25 o 
   6   2   4      285.12      264.41      8.08 o 
   7   2   4       22.66       13.21      6.78 o 
   8   2   4        3.38        8.95      8.86 o 
   9   2   4        2.10      -13.25     13.25 o 
   1   3   4      564.09      759.68      7.08 o 
   2   3   4      777.02      768.15      7.53 o 
   3   3   4      175.19      178.59      4.77 o 
   4   3   4     2633.99     2316.58     19.71 o 
   5   3   4      122.42      130.16      6.71 o 
   6   3   4      612.69      572.80     11.76 o 
   7   3   4      108.08      102.77      8.54 o 
   8   3   4        2.60        1.65      8.61 o 
   0   4   4     8594.53     8562.80    144.89 o 
   1   4   4      413.04      501.69      5.03 o 
   2   4   4     4533.05     4365.85     29.29 o 
   3   4   4      244.63      242.10      5.13 o 
   4   4   4       56.58       48.25      3.87 o 
   5   4   4      611.60      611.83     11.12 o 
   6   4   4      116.35      148.43      8.00 o 
   7   4   4      178.55      171.10     10.34 o 
   8   4   4        8.33       28.10     10.81 o 
   1   5   4      264.41      276.88      4.03 o 
   2   5   4     2561.12     2505.24     18.78 o 
   3   5   4      186.90      176.59      4.64 o 
   4   5   4      248.29      230.05      5.99 o 
   5   5   4      131.95      139.81      8.82 o 
   6   5   4      170.54      189.00      9.06 o 
   7   5   4       66.72       69.62      9.52 o 
   8   5   4       60.95       65.31     10.85 o 
   0   6   4     9053.22     9390.40     75.24 o 
   1   6   4     1254.97     1366.11     10.61 o 
   2   6   4     1228.23     1160.28     10.56 o 
   3   6   4     2118.71     2152.28     17.60 o 
   4   6   4      436.11      462.43     10.41 o 
   5   6   4       24.97       17.52      6.21 o 
   6   6   4        0.01        3.90      9.44 o 
   7   6   4       34.68       38.60     11.32 o 
   8   6   4       11.36       -0.49     10.80 o 
   1   7   4     1288.93     1174.10     10.20 o 
   2   7   4       83.52       43.26      2.91 o 
   3   7   4       86.05      111.07      3.83 o 
   4   7   4      356.97      388.10      9.10 o 
   5   7   4        0.76        8.86      7.24 o 
   6   7   4       76.67       63.13     11.11 o 
   7   7   4        5.15        9.66     10.62 o 
   8   7   4        0.66       29.99     12.55 o 
   0   8   4      357.70      254.39      6.06 o 
   1   8   4      177.09      176.96      4.31 o 
   2   8   4     1437.72     1543.01     13.04 o 
   3   8   4      219.46      224.47      6.93 o 
   4   8   4       67.55       79.29      5.74 o 
   5   8   4      226.34      245.65     10.21 o 
   6   8   4       58.66       57.37     11.70 o 
   7   8   4       75.37       85.97     13.75 o 
   8   8   4        4.14       25.05     13.69 o 
   1   9   4     1201.77     1061.62     10.47 o 
   2   9   4       25.42       17.36      3.50 o 
   3   9   4      403.89      347.15     10.65 o 
   4   9   4      570.21      545.55     13.42 o 
   5   9   4       40.95       30.27      9.19 o 
   6   9   4       28.72       18.16     10.42 o 
   7   9   4       46.87       45.13     15.96 o 
   0  10   4       18.37       24.95      5.00 o 
   1  10   4        1.77       13.12      2.95 o 
   2  10   4      154.82      157.90      5.47 o 
   3  10   4       42.37       38.77      5.70 o 
   4  10   4       16.83       27.36      6.85 o 
   5  10   4      131.29      131.20     13.69 o 
   6  10   4        0.20       27.94      9.17 o 
   7  10   4       31.85       71.63     15.45 o 
   1  11   4      333.06      272.49      7.13 o 
   2  11   4      503.06      524.16     10.22 o 
   3  11   4       86.73      108.17     10.01 o 
   4  11   4        7.51        9.54     13.93 o 
   5  11   4      268.60      234.10     22.84 o 
   6  11   4        0.38       14.27     13.46 o 
   7  11   4       43.49       52.19     20.00 o 
   0  12   4      774.90      762.71     14.84 o 
   1  12   4       49.61       26.80      5.79 o 
   2  12   4      202.47      229.21      7.33 o 
   3  12   4      136.53      162.31     10.29 o 
   4  12   4       16.31        3.19     10.77 o 
   5  12   4      350.40      313.97     24.71 o 
   6  12   4        2.77        7.28     17.46 o 
   1  13   4       87.08       86.41      7.58 o 
   2  13   4       31.55       42.32      6.21 o 
   3  13   4      249.15      246.98     13.40 o 
   4  13   4        5.56        3.41     10.29 o 
   5  13   4       19.42       36.15     14.98 o 
   6  13   4        0.03       45.51     18.82 o 
   0  14   4      836.27      889.37     23.64 o 
   1  14   4        0.07       -1.70      7.73 o 
   2  14   4       23.56       25.68      7.92 o 
   3  14   4       73.49       73.44     13.68 o 
   4  14   4       10.76        4.85     10.85 o 
   5  14   4        0.81       -2.45     13.76 o 
   1  15   4       23.99       46.42      8.76 o 
   2  15   4      204.02      215.56     11.62 o 
   3  15   4        5.33       -0.07     10.79 o 
   4  15   4        2.85      -10.47     11.72 o 
   0  16   4       57.73       88.78     13.82 o 
   1  16   4        0.85        3.41      8.09 o 
   2  16   4      157.53      135.38     10.65 o 
   3  16   4        4.86       23.91     13.68 o 
   1  17   4       53.69      134.64     11.97 o 
   2  17   4       23.11       18.88     13.49 o 
   1   1   5     1883.35     1608.08     15.07 o 
   2   1   5     3264.92     2651.68     19.53 o 
   3   1   5       19.12       56.03      4.38 o 
   4   1   5        9.33       12.23      4.09 o 
   5   1   5      468.29      458.98      8.35 o 
   6   1   5      121.75      127.24      6.64 o 
   7   1   5       18.82       23.39      6.86 o 
   8   1   5       91.80      105.10     10.31 o 
   9   1   5        2.20      -10.57     10.57 o 
   0   2   5      229.97      259.42      5.67 o 
   1   2   5     2841.47     2971.89     21.63 o 
   2   2   5     1104.96     1058.68      9.99 o 
   3   2   5      512.93      548.67      7.91 o 
   4   2   5      173.23      190.71      6.60 o 
   5   2   5        3.49        9.28      4.78 o 
   6   2   5        0.26       -0.60      5.53 o 
   7   2   5      139.22      157.70      8.92 o 
   8   2   5       40.44       31.77     10.46 o 
   1   3   5     2447.93     2234.93     15.58 o 
   2   3   5        0.56       12.32      2.52 o 
   3   3   5      117.43       82.42      4.03 o 
   4   3   5      133.47      127.92      5.70 o 
   5   3   5      425.27      414.44     10.25 o 
   6   3   5       33.23       36.27      6.31 o 
   7   3   5      103.48       92.06      8.39 o 
   8   3   5       58.13       49.17      9.28 o 
   0   4   5      579.56      594.47      7.88 o 
   1   4   5      315.81      372.20      4.85 o 
   2   4   5     1113.11     1076.24      9.81 o 
   3   4   5      114.88      140.03      4.07 o 
   4   4   5      221.58      220.35      5.87 o 
   5   4   5      403.27      412.21      9.44 o 
   6   4   5       16.00       14.92      6.59 o 
   7   4   5      103.59      103.63      9.20 o 
   8   4   5       40.16       41.62      9.25 o 
   1   5   5       20.03       10.09      2.10 o 
   2   5   5       86.81      109.81      4.24 o 
   3   5   5     4558.42     4461.85     32.70 o 
   4   5   5      137.20      148.47      4.77 o 
   5   5   5      237.89      166.74      7.45 o 
   6   5   5       59.63       73.04      8.92 o 
   7   5   5       14.72       11.27      9.28 o 
   8   5   5       24.19       18.16     10.17 o 
   0   6   5     2251.78     2537.31     23.76 o 
   1   6   5       62.34       67.46      3.12 o 
   2   6   5      895.38     1049.02      9.87 o 
   3   6   5      293.41      300.43      5.96 o 
   4   6   5       56.96       42.99      4.90 o 
   5   6   5      434.97      469.43     13.69 o 
   6   6   5       48.02       48.26     10.09 o 
   7   6   5      193.86      170.00     12.56 o 
   8   6   5        0.01        2.85     10.74 o 
   1   7   5     4318.34     4292.60     27.00 o 
   2   7   5      128.81      103.07      3.30 o 
   3   7   5      266.55      251.14      5.50 o 
   4   7   5       30.93       29.05      5.00 o 
   5   7   5      384.44      338.02     11.93 o 
   6   7   5       72.18       92.06     10.94 o 
   7   7   5       26.18       44.37     12.65 o 
   8   7   5       13.57       34.31     12.86 o 
   0   8   5     2403.85     2677.15     24.43 o 
   1   8   5       64.49       69.15      2.96 o 
   2   8   5      101.81      117.37      3.84 o 
   3   8   5      331.57      368.77      7.73 o 
   4   8   5       29.06       25.98      5.71 o 
   5   8   5       14.66       19.83      6.89 o 
   6   8   5       44.06       21.43     11.20 o 
   7   8   5      115.20      134.93     14.30 o 
   8   8   5       24.52       58.19     14.47 o 
   1   9   5     1671.70     1749.41     14.82 o 
   2   9   5       16.45       18.85      3.59 o 
   3   9   5      876.63      851.87     14.24 o 
   4   9   5       94.67      136.10      8.37 o 
   5   9   5        5.72       16.83      7.71 o 
   6   9   5      112.17      100.07     13.25 o 
   7   9   5       19.14       42.74     13.52 o 
   0  10   5       88.89      134.40      6.43 o 
   1  10   5      249.88      263.74      5.50 o 
   2  10   5       16.16       16.71      4.16 o 
   3  10   5      185.99      198.64      7.83 o 
   4  10   5      238.92      212.18     10.02 o 
   5  10   5      392.48      455.62     19.95 o 
   6  10   5       74.61       95.17     10.03 o 
   7  10   5       32.80       38.61     13.59 o 
   1  11   5      776.38      789.54     10.69 o 
   2  11   5       18.74       23.88      4.53 o 
   3  11   5       22.17       59.04      7.20 o 
   4  11   5       50.81       54.12      7.85 o 
   5  11   5        5.58       10.93     11.44 o 
   6  11   5       47.04       21.07     21.59 o 
   7  11   5       23.42       65.25     15.45 o 
   0  12   5      531.47      559.81     13.17 o 
   1  12   5      123.27      135.03      6.79 o 
   2  12   5      422.80      379.95      9.02 o 
   3  12   5      447.48      416.58     13.97 o 
   4  12   5      113.01      125.86     12.87 o 
   5  12   5       12.45       26.59     17.14 o 
   6  12   5        9.07       57.80     18.99 o 
   1  13   5       92.51      100.66      9.04 o 
   2  13   5      719.15      697.18     12.98 o 
   3  13   5       34.63       88.32      7.88 o 
   4  13   5       21.45       18.53     10.44 o 
   5  13   5       30.43       55.81     12.77 o 
   6  13   5       48.14       50.75     19.42 o 
   0  14   5      699.38      699.74     24.04 o 
   1  14   5        3.22        6.18      7.81 o 
   2  14   5        5.36        8.96      7.67 o 
   3  14   5        0.29        4.82      7.25 o 
   4  14   5       11.12        6.08     11.00 o 
   5  14   5       72.08       42.72     15.49 o 
   1  15   5       22.96       33.34      8.70 o 
   2  15   5       17.79       16.41      8.47 o 
   3  15   5       99.09      119.94     13.91 o 
   4  15   5      216.52      215.71     17.91 o 
   0  16   5       21.86       20.73     13.23 o 
   1  16   5       44.77       33.30      8.74 o 
   2  16   5      116.56      131.45     14.62 o 
   3  16   5        1.33        1.79     17.12 o 
   1  17   5        4.66        4.57      9.49 o 
   2  17   5        1.18       -7.73     12.75 o 
   0   0   6    19128.27    16503.03    365.95 o 
   1   0   6      682.35      683.64     11.78 o 
   2   0   6     2974.53     3429.49     37.27 o 
   3   0   6        4.10       80.49      6.19 o 
   4   0   6     1214.75     1047.80     15.79 o 
   5   0   6      518.03      497.80     11.71 o 
   6   0   6      505.35      770.53     50.21 o 
   7   0   6        5.04       -0.49      9.42 o 
   8   0   6       33.93       25.69     12.33 o 
   1   1   6      870.70      713.92      6.74 o 
   2   1   6      117.00       80.15      3.19 o 
   3   1   6     1092.12     1009.34     10.72 o 
   4   1   6      310.43      320.49      7.05 o 
   5   1   6      134.95      119.29      5.58 o 
   6   1   6      462.23      437.12     10.03 o 
   7   1   6        6.84       24.10      7.03 o 
   8   1   6      166.24      144.87     10.60 o 
   0   2   6     9538.50     9865.50    111.11 o 
   1   2   6       41.03       51.79      1.97 o 
   2   2   6      352.34      368.53      4.95 o 
   3   2   6      299.00      339.16      6.38 o 
   4   2   6      587.51      601.71     10.29 o 
   5   2   6        1.21        3.84      4.78 o 
   6   2   6      119.36      125.86      6.97 o 
   7   2   6       44.02       42.58      7.50 o 
   8   2   6       47.96       19.41      8.60 o 
   1   3   6     1874.29     1724.57     11.97 o 
   2   3   6        0.70       64.96      2.92 o 
   3   3   6        3.64       30.46      3.57 o 
   4   3   6       17.46       45.36      4.92 o 
   5   3   6      207.76      211.03      8.18 o 
   6   3   6        9.44       52.52      6.44 o 
   7   3   6      122.15      120.00      8.80 o 
   8   3   6       30.06       12.72      9.61 o 
   0   4   6     3370.28     3583.55     33.32 o 
   1   4   6     1698.79     1812.94     12.85 o 
   2   4   6     3229.77     3218.58     23.32 o 
   3   4   6       98.87      165.40      4.29 o 
   4   4   6      536.67      503.34      8.71 o 
   5   4   6        3.91       -1.36      5.17 o 
   6   4   6        6.20       20.98      6.65 o 
   7   4   6        5.17       18.64      7.81 o 
   8   4   6       11.27       17.19      8.67 o 
   1   5   6        0.14       15.56      2.75 o 
   2   5   6      990.73      952.77      9.19 o 
   3   5   6      643.46      594.65      8.14 o 
   4   5   6       82.73       89.69      4.50 o 
   5   5   6       33.33       47.07      6.22 o 
   6   5   6       36.11       28.45      9.04 o 
   7   5   6       76.45       80.65     10.11 o 
   8   5   6        1.65       18.11      9.30 o 
   0   6   6     6775.32     7987.30     66.95 o 
   1   6   6     2780.99     3046.12     20.55 o 
   2   6   6       10.10       46.93      3.08 o 
   3   6   6        0.80       40.32      3.68 o 
   4   6   6        4.75       20.49      4.72 o 
   5   6   6        2.67        3.14      4.47 o 
   6   6   6      298.58      304.24     15.26 o 
   7   6   6       17.87       14.60      9.39 o 
   8   6   6       80.42       86.65     11.88 o 
   1   7   6      252.89      310.67      5.22 o 
   2   7   6     1058.06     1179.02     10.46 o 
   3   7   6        2.12       13.50      3.24 o 
   4   7   6      159.96      146.29      7.55 o 
   5   7   6      196.71      193.85     10.15 o 
   6   7   6        5.63       17.66      9.31 o 
   7   7   6        7.73       17.12     10.99 o 
   8   7   6       54.78       78.65     13.87 o 
   0   8   6      129.59      124.03      5.58 o 
   1   8   6      299.15      308.77      5.29 o 
   2   8   6     1064.63     1077.73     10.23 o 
   3   8   6      781.75      712.59     11.32 o 
   4   8   6      196.85      204.30      7.20 o 
   5   8   6       28.77       30.96      8.33 o 
   6   8   6       40.67       45.00     11.63 o 
   7   8   6       20.22       43.41     11.95 o 
   1   9   6      382.87      321.24      5.38 o 
   2   9   6      448.89      410.33      7.19 o 
   3   9   6      137.25      153.12      6.27 o 
   4   9   6       15.69       23.73      6.01 o 
   5   9   6       37.25       27.68      7.81 o 
   6   9   6       21.27       25.39     12.06 o 
   7   9   6       50.47       76.46     12.59 o 
   0  10   6      141.21      162.45      7.27 o 
   1  10   6      424.23      415.61      7.13 o 
   2  10   6      147.63      153.82      7.08 o 
   3  10   6       14.47        4.92      5.06 o 
   4  10   6      103.41      120.27      8.87 o 
   5  10   6       68.11       99.10     13.56 o 
   6  10   6      165.67      163.34     11.72 o 
   7  10   6        0.40       -1.89     10.75 o 
   1  11   6      565.63      478.04      9.45 o 
   2  11   6      259.05      295.36      7.37 o 
   3  11   6       20.51       34.60      8.65 o 
   4  11   6      368.90      318.59     11.83 o 
   5  11   6       10.49        5.05     11.73 o 
   6  11   6      213.67      204.33     16.99 o 
   0  12   6      295.26      350.16     10.71 o 
   1  12   6        0.80       13.45      5.44 o 
   2  12   6      151.81      139.04      6.60 o 
   3  12   6      120.77      148.89      8.15 o 
   4  12   6      544.14      523.10     21.82 o 
   5  12   6       13.59       11.22     11.90 o 
   6  12   6       14.63       20.44     18.35 o 
   1  13   6      115.42      139.07      8.31 o 
   2  13   6       34.40       38.79      7.23 o 
   3  13   6      214.86      243.33     10.38 o 
   4  13   6       31.58       41.05     10.53 o 
   5  13   6       82.34       95.10     13.77 o 
   6  13   6        7.59       13.48     16.74 o 
   0  14   6       63.43       37.60     11.89 o 
   1  14   6        3.61        1.96      7.87 o 
   2  14   6       31.30       40.39      8.66 o 
   3  14   6        1.36        2.09      7.47 o 
   4  14   6      392.24      399.80     19.20 o 
   5  14   6      185.58      209.19     19.96 o 
   1  15   6       88.86      136.00     10.28 o 
   2  15   6      121.70      136.65     10.50 o 
   3  15   6      220.10      235.41     14.47 o 
   4  15   6       32.80       46.24     13.62 o 
   0  16   6        0.95       -6.49     13.15 o 
   1  16   6        4.15        3.95      9.49 o 
   2  16   6       45.95       46.44      9.54 o 
   3  16   6       22.63       34.79     20.89 o 
   1  17   6      231.03      319.75     16.54 o 
   2  17   6       12.63        5.96     12.86 o 
   1   1   7       37.53       49.64      2.32 o 
   2   1   7     2504.03     2438.05     19.24 o 
   3   1   7        0.09       15.98      3.86 o 
   4   1   7      202.02      210.95      5.93 o 
   5   1   7      465.51      488.90      9.02 o 
   6   1   7        0.01       16.32      6.37 o 
   7   1   7      382.63      364.13     11.35 o 
   8   1   7        0.63        0.80      8.39 o 
   0   2   7      278.43      415.16      6.77 o 
   1   2   7      377.90      367.68      4.63 o 
   2   2   7      711.07      775.90      8.22 o 
   3   2   7     1348.85     1150.03     11.75 o 
   4   2   7      260.94      305.33      7.66 o 
   5   2   7       44.47       65.29      5.66 o 
   6   2   7       34.73       47.56      6.09 o 
   7   2   7        1.29        3.51      6.86 o 
   8   2   7       30.70       28.51      8.70 o 
   1   3   7      201.59      286.27      4.08 o 
   2   3   7      343.19      371.47      5.57 o 
   3   3   7        1.23       19.68      3.50 o 
   4   3   7     1547.09     1485.87     16.87 o 
   5   3   7        1.53        4.63      5.83 o 
   6   3   7       16.44        4.24      5.96 o 
   7   3   7       29.30       23.24      7.45 o 
   8   3   7        5.78       -8.02      8.02 o 
   0   4   7    18092.16    18716.57    158.27 o 
   1   4   7       21.23       31.32      2.56 o 
   2   4   7       29.18       23.39      3.27 o 
   3   4   7      143.57      145.60      4.06 o 
   4   4   7       48.23       29.24      4.44 o 
   5   4   7       99.97      116.06      6.41 o 
   6   4   7       50.84       26.30      8.69 o 
   7   4   7       32.16       33.41      8.52 o 
   8   4   7        0.00       -5.72      9.57 o 
   1   5   7       89.98      100.88      3.60 o 
   2   5   7     2927.51     2915.20     20.29 o 
   3   5   7       10.59       41.61      3.45 o 
   4   5   7       58.65       72.88      4.41 o 
   5   5   7       30.50       38.25      5.40 o 
   6   5   7       34.05       20.13      8.80 o 
   7   5   7       46.79       59.30      9.86 o 
   8   5   7       97.61       85.89     10.74 o 
   0   6   7      639.67      569.90      9.78 o 
   1   6   7      165.77      127.01      3.79 o 
   2   6   7     4203.27     4212.59     30.50 o 
   3   6   7       47.35       48.50      3.76 o 
   4   6   7        0.13       18.30      3.92 o 
   5   6   7       14.74       27.10      4.37 o 
   6   6   7      141.73      153.63     11.63 o 
   7   6   7       70.92       52.60      9.86 o 
   8   6   7       74.61      102.01     11.60 o 
   1   7   7      124.39      159.41      3.97 o 
   2   7   7      381.40      376.41      6.68 o 
   3   7   7        5.66       59.56      4.54 o 
   4   7   7     1657.24     1568.08     19.41 o 
   5   7   7       68.12       40.97      7.16 o 
   6   7   7      432.64      403.93     15.24 o 
   7   7   7       14.19       14.05     11.51 o 
   8   7   7      108.61      126.42     14.07 o 
   0   8   7      469.00      516.38      9.76 o 
   1   8   7       51.08       92.84      3.51 o 
   2   8   7      644.53      610.90      7.68 o 
   3   8   7       85.91      113.22      5.20 o 
   4   8   7     2273.63     2162.85     25.76 o 
   5   8   7      127.92      139.95     11.04 o 
   6   8   7        0.63       14.76      9.89 o 
   7   8   7        2.94        3.22     11.53 o 
   1   9   7      149.09      209.84      4.82 o 
   2   9   7      548.81      610.26      8.13 o 
   3   9   7      216.91      223.97      7.54 o 
   4   9   7      306.48      324.17     11.75 o 
   5   9   7       27.00       30.83      8.39 o 
   6   9   7     1093.86     1107.52     35.57 o 
   7   9   7       11.90       12.53     11.52 o 
   0  10   7     2164.29     2164.83     24.97 o 
   1  10   7       45.66       47.97      3.77 o 
   2  10   7     1655.59     1594.45     18.56 o 
   3  10   7      347.64      337.90     11.00 o 
   4  10   7      613.91      642.80     12.11 o 
   5  10   7       59.71       93.96     12.09 o 
   6  10   7      106.95      109.07     15.35 o 
   7  10   7       26.31       37.67     16.16 o 
   1  11   7      534.18      569.61      9.24 o 
   2  11   7       10.49       20.47      4.52 o 
   3  11   7      141.98      138.22      8.79 o 
   4  11   7      541.86      540.93     16.40 o 
   5  11   7        2.04       15.07     11.94 o 
   6  11   7      134.29      130.28     17.58 o 
   0  12   7     3327.38     3203.39     38.41 o 
   1  12   7      145.02      141.81      6.01 o 
   2  12   7     1787.08     1693.50     20.71 o 
   3  12   7      147.38      146.64     11.27 o 
   4  12   7      134.82      155.88     11.20 o 
   5  12   7       46.43       53.13     10.78 o 
   6  12   7        0.16        9.67     12.75 o 
   1  13   7      638.93      608.42     13.92 o 
   2  13   7     1023.66      931.76     16.81 o 
   3  13   7       25.67       50.64      7.49 o 
   4  13   7      142.32      143.13     10.78 o 
   5  13   7        0.17       23.18     12.83 o 
   0  14   7     1723.65     1631.03     45.45 o 
   1  14   7       81.55       48.74      8.96 o 
   2  14   7      470.56      530.15     16.27 o 
   3  14   7       76.40       66.82      8.65 o 
   4  14   7        1.38       30.35     17.65 o 
   5  14   7       74.06       31.18     15.36 o 
   1  15   7       80.57       57.99      9.73 o 
   2  15   7      144.57      168.15     11.29 o 
   3  15   7      122.69      150.02     14.93 o 
   4  15   7      284.75      280.14     26.97 o 
   0  16   7       85.87      114.86     17.44 o 
   1  16   7        6.73       17.48      9.17 o 
   2  16   7      127.17      128.96      9.32 o 
   3  16   7       14.60       15.25      9.10 o 
   1  17   7       56.64       56.75     11.66 o 
   0   0   8      213.74      201.86      9.68 o 
   1   0   8      536.16      471.57      7.89 o 
   2   0   8       68.24      106.78      5.39 o 
   3   0   8       51.03       75.89      5.91 o 
   4   0   8      828.08      898.32     15.27 o 
   5   0   8      826.91      883.20     18.08 o 
   6   0   8       45.37       32.31     10.14 o 
   7   0   8        0.60       -2.00     10.08 o 
   8   0   8        0.00       24.39     12.06 o 
   1   1   8     1464.13     1604.84     14.42 o 
   2   1   8      421.67      419.95      6.43 o 
   3   1   8      603.49      629.88      8.92 o 
   4   1   8       30.52       49.90      4.74 o 
   5   1   8      117.68      157.87      6.85 o 
   6   1   8      527.61      535.39     11.18 o 
   7   1   8      312.10      326.59     11.41 o 
   8   1   8      163.94      183.91     11.10 o 
   0   2   8     2503.24     2523.52     25.87 o 
   1   2   8      170.26      178.81      3.47 o 
   2   2   8      610.93      638.34      7.54 o 
   3   2   8      333.18      330.73      6.52 o 
   4   2   8      273.31      244.22      7.00 o 
   5   2   8      128.04      138.53      6.46 o 
   6   2   8       87.30       96.71      7.14 o 
   7   2   8        6.31        2.71      7.15 o 
   8   2   8       74.94       85.74     11.13 o 
   1   3   8      469.05      568.15      6.84 o 
   2   3   8      463.29      434.18      6.24 o 
   3   3   8        2.29       15.95      3.49 o 
   4   3   8      738.09      743.18     11.25 o 
   5   3   8      656.29      593.37     12.27 o 
   6   3   8      117.06       91.19      7.01 o 
   7   3   8        0.83        5.63      7.01 o 
   8   3   8        6.57       -2.54     11.01 o 
   0   4   8       15.64       66.50      4.07 o 
   1   4   8     1233.14     1315.97     10.83 o 
   2   4   8     4825.89     4818.81     33.36 o 
   3   4   8      156.32      189.28      4.73 o 
   4   4   8      344.29      353.78      7.76 o 
   5   4   8        0.10        9.55      6.86 o 
   6   4   8       97.26      113.73      9.42 o 
   7   4   8        8.92       15.63      9.00 o 
   8   4   8        6.54        7.43      8.88 o 
   1   5   8      502.63      665.67      7.03 o 
   2   5   8      601.40      672.23      8.56 o 
   3   5   8       45.97       35.04      3.56 o 
   4   5   8      365.13      324.13      7.33 o 
   5   5   8       15.38       27.08      5.32 o 
   6   5   8        0.30       -0.50      8.68 o 
   7   5   8       20.13       17.39      8.31 o 
   8   5   8       27.69       10.05      8.97 o 
   0   6   8     7816.73     7984.31     67.44 o 
   1   6   8     2241.49     2363.61     16.90 o 
   2   6   8       62.12       86.65      3.43 o 
   3   6   8        8.07        3.70      3.65 o 
   4   6   8       85.18       81.12      4.78 o 
   5   6   8      165.58      156.83      7.39 o 
   6   6   8      219.20      228.23     12.90 o 
   7   6   8       95.55      106.79     10.74 o 
   8   6   8       54.35       57.29     14.60 o 
   1   7   8      426.10      427.95      6.09 o 
   2   7   8     1706.74     1632.93     12.91 o 
   3   7   8      165.56      201.00      6.32 o 
   4   7   8       22.49       29.80      5.39 o 
   5   7   8      319.48      316.48     10.48 o 
   6   7   8       18.07       30.84      9.77 o 
   7   7   8       12.16       -3.75      9.85 o 
   8   7   8       89.98      117.46     17.63 o 
   0   8   8      223.83      287.24      7.88 o 
   1   8   8      369.01      362.69      5.95 o 
   2   8   8      369.12      400.78      6.40 o 
   3   8   8      195.73      207.93      6.02 o 
   4   8   8      191.55      185.62      8.99 o 
   5   8   8      191.69      191.88     10.31 o 
   6   8   8       43.72       51.78     10.52 o 
   7   8   8      110.00       89.06     11.90 o 
   1   9   8      831.39      751.97      8.72 o 
   2   9   8       75.16       85.28      4.37 o 
   3   9   8      964.10      909.26     14.60 o 
   4   9   8        0.10        1.92      5.03 o 
   5   9   8      150.43      145.42     10.27 o 
   6   9   8      134.64      139.60     11.58 o 
   7   9   8       71.38       91.55     13.02 o 
   0  10   8      200.38      250.95      8.50 o 
   1  10   8      131.37      141.57      5.05 o 
   2  10   8        7.66       10.90      3.34 o 
   3  10   8        2.40        0.41      5.32 o 
   4  10   8      353.59      333.70     14.57 o 
   5  10   8       23.34       34.16      8.03 o 
   6  10   8        0.26        2.48      9.02 o 
   7  10   8       96.67       72.59     11.96 o 
   1  11   8      897.32      883.24     11.70 o 
   2  11   8      403.15      365.07      8.18 o 
   3  11   8      405.08      386.00      9.90 o 
   4  11   8       11.79       12.86      8.59 o 
   5  11   8      264.23      208.70     13.74 o 
   6  11   8        0.03       11.13     13.42 o 
   0  12   8     1280.95     1184.88     25.16 o 
   1  12   8       17.67       22.92      5.90 o 
   2  12   8      143.14      139.44      6.88 o 
   3  12   8       97.72       99.75      7.69 o 
   4  12   8        3.12       14.96      8.56 o 
   5  12   8      154.47      151.56     11.90 o 
   6  12   8        0.88        0.12     13.04 o 
   1  13   8      301.03      292.21     11.92 o 
   2  13   8        4.43       -5.89      6.22 o 
   3  13   8      221.94      206.62     11.33 o 
   4  13   8        0.38        5.32      8.45 o 
   5  13   8       14.82       24.49      9.98 o 
   0  14   8       32.08       30.91     13.93 o 
   1  14   8      102.09      115.69     10.41 o 
   2  14   8      448.46      450.59     13.56 o 
   3  14   8      279.54      240.08     11.93 o 
   4  14   8       48.65       52.23     10.21 o 
   5  14   8       29.07       45.28     18.04 o 
   1  15   8      288.42      261.44     13.20 o 
   2  15   8       79.63       86.83      9.03 o 
   3  15   8       30.74       34.36      8.66 o 
   4  15   8       41.48       50.66     17.47 o 
   0  16   8       39.63       65.08     15.90 o 
   1  16   8        3.92       12.72      9.30 o 
   2  16   8       35.42       24.02     10.57 o 
   3  16   8        1.34       -9.73      9.73 o 
   1  17   8       76.00       54.93     15.69 o 
   1   1   9       77.55       86.58      3.07 o 
   2   1   9       38.81       28.46      3.23 o 
   3   1   9     5062.32     5048.06     43.52 o 
   4   1   9       15.22       26.38      4.13 o 
   5   1   9       73.95       87.42      5.90 o 
   6   1   9       99.20      108.33      7.10 o 
   7   1   9        0.78        1.18      7.04 o 
   8   1   9       98.03       94.10     10.92 o 
   0   2   9     1486.54     1302.80     14.74 o 
   1   2   9     2064.94     2165.54     17.21 o 
   2   2   9      404.76      438.53      6.70 o 
   3   2   9       92.06       85.84      4.52 o 
   4   2   9       17.94       33.06      4.66 o 
   5   2   9       24.99       52.11      6.05 o 
   6   2   9      301.23      301.50      9.17 o 
   7   2   9        1.78        5.58      7.40 o 
   8   2   9        0.33       -8.61      8.61 o 
   1   3   9     7294.24     7081.02     48.14 o 
   2   3   9      117.68      137.63      3.75 o 
   3   3   9      504.63      607.87      7.97 o 
   4   3   9      152.22      170.77      7.16 o 
   5   3   9      590.81      637.67     11.89 o 
   6   3   9      152.39      132.40      8.36 o 
   7   3   9       22.18       25.53      9.71 o 
   8   3   9        5.19       26.17     10.87 o 
   0   4   9      735.78      817.46     11.64 o 
   1   4   9      886.73      845.21      8.41 o 
   2   4   9        0.04       26.44      3.18 o 
   3   4   9      416.48      414.23      7.42 o 
   4   4   9     1451.79     1410.68     15.76 o 
   5   4   9      321.69      329.46      8.88 o 
   6   4   9        3.60        6.81      7.20 o 
   7   4   9       50.95       52.99      9.06 o 
   8   4   9        0.04        1.33     10.40 o 
   1   5   9     2064.49     2195.53     16.84 o 
   2   5   9      707.65      699.31      7.79 o 
   3   5   9     2651.67     2574.86     22.53 o 
   4   5   9      453.20      493.92      8.94 o 
   5   5   9      233.78      256.59      8.07 o 
   6   5   9      105.35       92.58     10.08 o 
   7   5   9      277.53      284.91     12.29 o 
   8   5   9        0.41       -7.01      9.75 o 
   0   6   9      582.16      709.52     11.82 o 
   1   6   9      499.87      504.20      6.50 o 
   2   6   9     2416.43     2302.78     17.88 o 
   3   6   9      898.19      936.81     11.18 o 
   4   6   9        5.15       14.13      3.96 o 
   5   6   9      238.66      232.08      7.75 o 
   6   6   9       54.86       44.86      9.93 o 
   7   6   9      123.40      147.85     14.24 o 
   8   6   9       11.20       11.38     10.96 o 
   1   7   9     5728.61     5598.81     37.24 o 
   2   7   9      233.21      244.77      4.87 o 
   3   7   9       93.07      118.02      4.56 o 
   4   7   9       39.69       41.14      4.99 o 
   5   7   9      645.30      649.78     16.95 o 
   6   7   9       23.49       35.20      9.93 o 
   7   7   9       13.63       30.75     10.42 o 
   8   7   9       29.88       28.94     16.09 o 
   0   8   9     2359.76     2424.39     26.88 o 
   1   8   9      142.90      183.15      4.68 o 
   2   8   9        3.13       76.50      4.10 o 
   3   8   9        4.08       11.00      3.96 o 
   4   8   9        9.18       57.99      7.47 o 
   5   8   9      158.77      139.07     10.95 o 
   6   8   9        8.05       20.15      9.00 o 
   7   8   9       10.38       25.87     10.30 o 
   1   9   9      413.06      413.30      6.95 o 
   2   9   9      217.29      218.61      5.63 o 
   3   9   9     2164.31     1980.03     25.84 o 
   4   9   9       20.79       16.09      4.09 o 
   5   9   9        0.24       13.00      8.38 o 
   6   9   9        1.24       12.79      9.77 o 
   7   9   9        0.26        7.19     11.19 o 
   0  10   9      277.90      288.20      9.38 o 
   1  10   9      304.60      307.74      7.40 o 
   2  10   9        0.00       34.39      4.17 o 
   3  10   9      119.96       99.82      6.90 o 
   4  10   9        1.05       13.82      6.07 o 
   5  10   9       55.73       51.21     10.45 o 
   6  10   9        7.06       29.23     11.41 o 
   7  10   9       31.02       42.67     13.33 o 
   1  11   9       43.38       84.23      5.22 o 
   2  11   9       27.46       30.75      3.96 o 
   3  11   9       23.53       30.01      7.53 o 
   4  11   9        0.33        1.12      6.70 o 
   5  11   9       67.17       86.36      8.54 o 
   6  11   9       21.64       21.83      8.73 o 
   0  12   9      140.14      172.83     10.37 o 
   1  12   9       89.98       88.43      7.14 o 
   2  12   9       13.19       18.51      6.29 o 
   3  12   9        3.29       14.68      6.65 o 
   4  12   9        0.81       25.84      9.02 o 
   5  12   9        4.92        3.10      9.55 o 
   6  12   9       20.40       22.66     15.83 o 
   1  13   9      115.98      110.36      9.32 o 
   2  13   9      103.85      121.97      8.18 o 
   3  13   9        4.43       23.31      6.58 o 
   4  13   9      122.43      117.46     10.43 o 
   5  13   9        2.95       11.25     11.14 o 
   0  14   9       90.68       87.42     14.93 o 
   1  14   9        0.33       -4.95      8.06 o 
   2  14   9        0.00       14.07      7.62 o 
   3  14   9       36.55       24.42      7.64 o 
   4  14   9        2.09       -9.32      9.32 o 
   5  14   9       23.52       41.48     17.93 o 
   1  15   9        0.02       17.07      9.24 o 
   2  15   9        0.54      -10.36     10.36 o 
   3  15   9      141.42      119.32     10.61 o 
   4  15   9       11.15        6.64     15.57 o 
   0  16   9       23.14        6.78     14.39 o 
   1  16   9       10.78        8.26     10.02 o 
   2  16   9       14.51       25.20      8.96 o 
   3  16   9        8.26       -9.88      9.88 o 
   1  17   9      152.38      168.41     19.14 o 
   0   0  10     3794.02     3810.34     56.89 o 
   1   0  10     7378.08     7373.49     79.05 o 
   2   0  10     3179.36     3124.19     36.99 o 
   3   0  10     1657.55     1808.67     29.15 o 
   4   0  10     4447.28     4166.38     56.72 o 
   5   0  10      356.28      445.18     13.53 o 
   6   0  10       19.98       15.85      9.11 o 
   7   0  10      138.16      143.01     13.06 o 
   8   0  10       34.84       49.33     17.82 o 
   1   1  10     3787.09     3759.67     31.47 o 
   2   1  10       50.05       66.97      4.08 o 
   3   1  10      746.89      735.61     10.34 o 
   4   1  10      560.38      499.71      9.07 o 
   5   1  10     1567.24     1440.40     17.19 o 
   6   1  10      476.93      402.95     10.52 o 
   7   1  10      305.61      317.63     11.26 o 
   8   1  10        9.56       19.95     11.62 o 
   0   2  10     7791.93     8089.54     78.81 o 
   1   2  10     4121.23     4157.96     31.20 o 
   2   2  10     3583.06     3559.78     27.15 o 
   3   2  10       15.87       15.86      3.73 o 
   4   2  10      421.79      402.26      8.97 o 
   5   2  10       29.69       12.76      5.61 o 
   6   2  10      386.35      389.88     10.41 o 
   7   2  10        0.05        8.55      7.37 o 
   8   2  10       51.43       42.92     10.92 o 
   1   3  10      297.87      394.87      7.11 o 
   2   3  10      891.74      946.68      9.46 o 
   3   3  10     1517.48     1380.92     14.53 o 
   4   3  10      122.84      122.46      5.92 o 
   5   3  10       58.69       82.23      6.29 o 
   6   3  10        0.31        6.92      7.06 o 
   7   3  10      377.51      373.10     13.36 o 
   8   3  10      194.09      191.16     15.64 o 
   0   4  10     2752.89     2642.80     28.32 o 
   1   4  10        2.15       26.53      3.04 o 
   2   4  10     2213.82     2134.63     17.28 o 
   3   4  10        3.18       -3.28      3.28 o 
   4   4  10      105.38      108.62      6.31 o 
   5   4  10        2.48       13.63      5.58 o 
   6   4  10      166.84      184.14     10.05 o 
   7   4  10        9.34       14.14      7.99 o 
   8   4  10       39.58       61.74     11.50 o 
   1   5  10      166.94      233.95      4.87 o 
   2   5  10       91.27       90.38      3.49 o 
   3   5  10        8.16       35.36      4.18 o 
   4   5  10      103.44      101.27      5.26 o 
   5   5  10       20.41       17.80      5.36 o 
   6   5  10       63.55       62.52     10.29 o 
   7   5  10        8.27        9.47      9.25 o 
   8   5  10        1.02       10.65     10.53 o 
   0   6  10      287.53      281.76      6.97 o 
   1   6  10       68.27       99.58      3.68 o 
   2   6  10      133.34      128.81      4.08 o 
   3   6  10      480.57      501.72      8.29 o 
   4   6  10      203.68      208.29      6.49 o 
   5   6  10       94.98       83.25      6.30 o 
   6   6  10        7.20        6.50      9.33 o 
   7   6  10      142.98      101.08     11.83 o 
   8   6  10        0.57       15.84     11.94 o 
   1   7  10       54.96       99.99      4.03 o 
   2   7  10       27.33       38.07      3.35 o 
   3   7  10      998.39      943.97     12.10 o 
   4   7  10       36.08       28.49      5.23 o 
   5   7  10       86.03       91.10      9.68 o 
   6   7  10       15.27       23.54     11.05 o 
   7   7  10        6.93        4.79     10.00 o 
   0   8  10      160.91      192.68      6.66 o 
   1   8  10      427.06      437.33      7.07 o 
   2   8  10        0.71        7.42      2.58 o 
   3   8  10       46.53       44.80      4.89 o 
   4   8  10        8.67        8.36      6.32 o 
   5   8  10      987.28      940.69     21.18 o 
   6   8  10        4.92       13.13      9.18 o 
   7   8  10      113.25       68.76     12.63 o 
   1   9  10     1173.67     1112.69     11.75 o 
   2   9  10       14.67       24.16      3.98 o 
   3   9  10      943.06      861.12     12.98 o 
   4   9  10       70.33       75.40      7.15 o 
   5   9  10      335.22      345.77     13.81 o 
   6   9  10       25.55       17.19      9.74 o 
   7   9  10        2.06        8.53     10.65 o 
   0  10  10       12.26       43.28      6.39 o 
   1  10  10      423.48      398.34      7.29 o 
   2  10  10      262.95      292.36      7.58 o 
   3  10  10       85.09       90.82      7.80 o 
   4  10  10       45.97       48.30      7.04 o 
   5  10  10        0.01        9.93      7.68 o 
   6  10  10        0.36        2.50     11.15 o 
   7  10  10      158.37      153.49     15.11 o 
   1  11  10     1998.11     1842.02     18.31 o 
   2  11  10       36.49       15.58      5.06 o 
   3  11  10      155.85      159.06      8.09 o 
   4  11  10      102.85       73.93      8.00 o 
   5  11  10       63.31       55.58      8.24 o 
   6  11  10       53.32       58.69     10.13 o 
   0  12  10      616.40      596.84     15.65 o 
   1  12  10       19.39       17.22      6.54 o 
   2  12  10      134.85      150.83      8.12 o 
   3  12  10      291.52      268.28     11.54 o 
   4  12  10      119.49      141.29      9.64 o 
   5  12  10      142.04      153.97     14.17 o 
   6  12  10        0.03       11.65     13.99 o 
   1  13  10      328.18      282.62     11.58 o 
   2  13  10       12.85       18.71      7.18 o 
   3  13  10      142.28      147.78      9.40 o 
   4  13  10       68.97       59.27      9.80 o 
   5  13  10       29.54       36.86     14.19 o 
   0  14  10      157.20      199.14     21.55 o 
   1  14  10      150.82      129.07     11.74 o 
   2  14  10      236.25      234.65     11.29 o 
   3  14  10      145.79      155.59     10.19 o 
   4  14  10       52.72       57.09     13.09 o 
   1  15  10       83.59       77.37     10.90 o 
   2  15  10       45.40       30.62      8.06 o 
   3  15  10      132.42      117.93     10.18 o 
   4  15  10        5.85      -20.67     20.67 o 
   0  16  10      217.48      170.64     19.52 o 
   1  16  10      105.51      117.82     14.53 o 
   2  16  10       24.27       28.93      9.31 o 
   1   1  11      233.13      255.86      5.21 o 
   2   1  11     2903.23     2939.24     25.68 o 
   3   1  11     1127.91     1070.93     12.30 o 
   4   1  11      123.34      170.25      6.05 o 
   5   1  11       30.50       53.21      5.62 o 
   6   1  11       33.24       41.39      7.64 o 
   7   1  11        7.28        7.76      7.21 o 
   8   1  11        6.64       12.55     10.34 o 
   0   2  11     4479.71     4853.37     48.55 o 
   1   2  11       28.44       34.21      3.51 o 
   2   2  11       31.52       35.64      3.36 o 
   3   2  11        1.11        4.30      3.61 o 
   4   2  11        0.45        8.77      4.31 o 
   5   2  11       99.75       83.31      6.58 o 
   6   2  11       77.17       81.75      7.15 o 
   7   2  11      198.13      195.26     10.90 o 
   8   2  11       50.89       51.91     11.02 o 
   1   3  11     2939.58     3296.27     25.63 o 
   2   3  11       33.89       51.86      3.66 o 
   3   3  11       88.89      119.63      4.64 o 
   4   3  11      947.55      913.00     13.27 o 
   5   3  11        7.43       12.98      5.55 o 
   6   3  11        0.03        9.96      7.04 o 
   7   3  11       17.20       36.28      8.60 o 
   8   3  11       73.82       75.03     11.23 o 
   0   4  11      700.33      729.74     11.14 o 
   1   4  11      126.41      171.73      4.14 o 
   2   4  11     4095.20     4071.88     33.61 o 
   3   4  11      549.55      569.83      8.68 o 
   4   4  11      164.07      166.07      6.22 o 
   5   4  11        3.49       13.28      5.17 o 
   6   4  11       50.33       40.42      8.09 o 
   7   4  11       16.27       18.32      8.25 o 
   8   4  11        0.87       14.63     10.53 o 
   1   5  11      790.21      883.48      9.65 o 
   2   5  11      367.25      373.29      6.32 o 
   3   5  11      158.57      219.69      5.56 o 
   4   5  11       23.77       46.00      4.98 o 
   5   5  11       79.92       86.41      6.47 o 
   6   5  11      324.50      315.60     15.24 o 
   7   5  11       12.87        0.55      9.84 o 
   8   5  11        7.30        6.44     10.48 o 
   0   6  11     5519.46     5533.46     53.76 o 
   1   6  11      550.13      596.92      7.79 o 
   2   6  11      600.02      589.08      7.69 o 
   3   6  11      214.56      236.97      6.13 o 
   4   6  11     1643.13     1568.38     22.85 o 
   5   6  11       11.93       10.85      7.34 o 
   6   6  11       22.31       26.64     10.19 o 
   7   6  11        0.79        0.23     12.05 o 
   8   6  11        3.48       25.76     14.51 o 
   1   7  11      742.28      735.61      8.56 o 
   2   7  11        1.17       -0.15      3.17 o 
   3   7  11        7.18       21.53      4.32 o 
   4   7  11      483.71      462.24     10.59 o 
   5   7  11        0.24        3.73      8.29 o 
   6   7  11      318.75      280.45     13.72 o 
   7   7  11      125.49      143.02     16.21 o 
   0   8  11      504.79      503.75      9.92 o 
   1   8  11      296.59      307.19      6.31 o 
   2   8  11     1656.31     1588.13     14.90 o 
   3   8  11       12.13       10.39      6.06 o 
   4   8  11      356.54      324.55     10.02 o 
   5   8  11        6.04       16.98      9.00 o 
   6   8  11      283.72      285.42     13.71 o 
   7   8  11       14.54       31.67     10.66 o 
   1   9  11      168.60      190.74      5.80 o 
   2   9  11      312.95      337.26      7.37 o 
   3   9  11      383.06      329.92      9.32 o 
   4   9  11      235.56      238.27     10.17 o 
   5   9  11       15.64        9.58      7.56 o 
   6   9  11      204.92      200.40     12.88 o 
   7   9  11      244.96      214.77     14.44 o 
   0  10  11      861.76      886.25     15.64 o 
   1  10  11       27.82       25.13      4.45 o 
   2  10  11      944.46      858.22     12.38 o 
   3  10  11      284.49      281.34      9.71 o 
   4  10  11      266.94      267.95     10.26 o 
   5  10  11      241.35      216.38     10.68 o 
   6  10  11       17.45       22.29      9.51 o 
   1  11  11      144.29      150.38      6.40 o 
   2  11  11        3.82       10.42      6.63 o 
   3  11  11      200.85      247.86      9.88 o 
   4  11  11      238.87      235.10     10.12 o 
   5  11  11       13.55        8.25      7.83 o 
   6  11  11       24.44       31.23     10.09 o 
   0  12  11     1307.85     1048.82     21.12 o 
   1  12  11       62.71       98.42      7.34 o 
   2  12  11      296.31      286.54      9.49 o 
   3  12  11       65.71       74.53      9.34 o 
   4  12  11       63.46       55.95      8.79 o 
   5  12  11       65.97       44.65      9.43 o 
   1  13  11       73.32       99.02      9.34 o 
   2  13  11      321.54      272.15     11.10 o 
   3  13  11      282.03      293.76     18.01 o 
   4  13  11        1.99      -10.28     10.28 o 
   5  13  11      179.07      199.37     16.34 o 
   0  14  11      115.15      113.03     20.42 o 
   1  14  11        9.46       -1.87      9.69 o 
   2  14  11       72.52       63.44      8.62 o 
   3  14  11       12.52       24.01      8.15 o 
   4  14  11        5.95       -8.74     14.71 o 
   1  15  11        0.48        2.68     10.40 o 
   2  15  11        0.05       -3.29      7.86 o 
   3  15  11      111.42      101.87     11.12 o 
   0  16  11        2.57       -6.28     16.06 o 
   1  16  11        0.38       12.82     13.06 o 
   2  16  11        3.06        2.42      9.57 o 
   0   0  12     9868.67    11228.54    161.44 o 
   1   0  12     2479.55     2513.25     28.01 o 
   2   0  12     1088.24     1196.15     19.76 o 
   3   0  12     1578.58     1874.84     26.76 o 
   4   0  12      231.98      182.85      8.65 o 
   5   0  12     1168.56     1311.24     23.42 o 
   6   0  12       40.10      145.04     14.44 o 
   7   0  12        6.10       -5.68     12.07 o 
   8   0  12       16.40       -7.40     20.50 o 
   1   1  12     3011.33     3334.43     28.72 o 
   2   1  12      474.69      545.17     10.59 o 
   3   1  12      176.06      241.11      6.76 o 
   4   1  12       59.24       66.43      4.60 o 
   5   1  12      128.26      143.68      7.68 o 
   6   1  12       43.07       39.94      6.99 o 
   7   1  12      100.63      113.85     12.52 o 
   8   1  12       22.69       13.18     10.44 o 
   0   2  12     2093.18     1938.13     23.95 o 
   1   2  12      172.43      292.84      6.17 o 
   2   2  12      354.58      472.36      7.24 o 
   3   2  12     1938.49     2202.79     21.51 o 
   4   2  12       76.23       88.34      5.34 o 
   5   2  12      408.59      456.14      9.84 o 
   6   2  12      110.67      113.83      9.23 o 
   7   2  12      142.01      170.64     11.59 o 
   8   2  12        0.05        6.08     10.10 o 
   1   3  12     2666.15     2727.43     21.81 o 
   2   3  12       45.19       65.01      3.68 o 
   3   3  12      710.09      723.66     10.09 o 
   4   3  12      349.61      403.84     10.57 o 
   5   3  12       20.10       34.49      5.81 o 
   6   3  12        0.40       13.58      6.84 o 
   7   3  12       62.36       80.08     10.33 o 
   8   3  12        0.04        7.94      9.96 o 
   0   4  12       10.29       15.11      4.02 o 
   1   4  12        0.33       10.30      2.94 o 
   2   4  12      195.32      186.41      5.01 o 
   3   4  12      273.98      285.83      6.72 o 
   4   4  12        6.89        9.98      4.52 o 
   5   4  12      460.63      534.36     11.56 o 
   6   4  12        6.62       19.31      8.38 o 
   7   4  12      311.70      310.50     14.02 o 
   8   4  12       13.14       21.96     10.63 o 
   1   5  12     1330.48     1432.15     13.66 o 
   2   5  12       24.47       28.05      3.45 o 
   3   5  12      707.04      778.82     10.18 o 
   4   5  12        7.76        7.75      4.66 o 
   5   5  12      251.55      255.93      8.67 o 
   6   5  12      107.55      149.59     12.78 o 
   7   5  12       13.11       12.61     10.02 o 
   8   5  12        1.93        6.05     10.57 o 
   0   6  12      247.92      295.00      7.73 o 
   1   6  12       84.77       69.78      3.59 o 
   2   6  12      267.75      268.87      6.10 o 
   3   6  12       94.98      132.23      5.19 o 
   4   6  12      159.94      191.26      7.11 o 
   5   6  12      324.79      295.38     11.52 o 
   6   6  12        7.33       13.28     12.07 o 
   7   6  12      502.84      511.15     19.17 o 
   1   7  12      438.76      456.05      6.96 o 
   2   7  12       22.53       32.43      3.90 o 
   3   7  12     1071.86     1066.12     13.00 o 
   4   7  12        2.14        2.09      5.99 o 
   5   7  12      541.23      504.07     16.91 o 
   6   7  12       15.55       23.99     10.34 o 
   7   7  12       21.24       23.82     10.92 o 
   0   8  12     1457.41     1514.90     19.19 o 
   1   8  12      108.06       80.64      4.33 o 
   2   8  12       22.80       32.14      4.15 o 
   3   8  12        3.47        2.35      4.77 o 
   4   8  12        0.15       10.93      6.99 o 
   5   8  12      916.79      912.61     25.81 o 
   6   8  12       20.64       -2.91     10.39 o 
   7   8  12       98.59      107.78     12.52 o 
   1   9  12      408.58      404.96      7.75 o 
   2   9  12      330.49      316.97      7.11 o 
   3   9  12      766.15      695.06     13.05 o 
   4   9  12      231.12      220.61      9.95 o 
   5   9  12       26.26       27.84      8.02 o 
   6   9  12        0.99       10.45     11.52 o 
   7   9  12        0.01       27.53     14.42 o 
   0  10  12       86.18      101.33      7.39 o 
   1  10  12      132.48      147.25      5.72 o 
   2  10  12      247.95      274.35      9.28 o 
   3  10  12      248.40      222.57      9.83 o 
   4  10  12        3.19        9.39      7.72 o 
   5  10  12        3.11       -6.40      9.48 o 
   6  10  12        1.24       19.65     10.67 o 
   1  11  12      838.94      741.07     13.53 o 
   2  11  12      318.08      251.50      8.80 o 
   3  11  12      132.45      143.22      9.67 o 
   4  11  12      149.10      162.21      9.63 o 
   5  11  12        1.52        4.42      8.35 o 
   6  11  12       47.70       26.53     15.36 o 
   0  12  12     1237.46     1142.54     25.05 o 
   1  12  12      227.84      193.49      9.86 o 
   2  12  12      162.22      175.74      8.29 o 
   3  12  12      161.30      136.86     10.87 o 
   4  12  12        5.30        5.93      9.10 o 
   5  12  12        2.73       -8.95      8.95 o 
   1  13  12        0.19       11.95      8.08 o 
   2  13  12       15.79       25.66      7.93 o 
   3  13  12        0.72       14.28      7.68 o 
   4  13  12       13.28       10.89      9.59 o 
   5  13  12      107.59      137.35     16.35 o 
   0  14  12       40.20       22.61     14.03 o 
   1  14  12       35.18       50.15     10.96 o 
   2  14  12      434.55      366.63     14.55 o 
   3  14  12       26.75       32.26      9.44 o 
   4  14  12      196.03      142.73     16.96 o 
   1  15  12      150.21      171.38     15.21 o 
   2  15  12       27.45       28.36      9.36 o 
   3  15  12        9.11       18.82     12.11 o 
   0  16  12       73.17       64.80     18.40 o 
   1  16  12        1.04       22.15     13.19 o 
   2  16  12       20.22       15.81     11.95 o 
   1   1  13      292.19      383.04      9.37 o 
   2   1  13      679.40      653.69     10.33 o 
   3   1  13      217.25      235.15      6.85 o 
   4   1  13        1.61        6.99      4.40 o 
   5   1  13       17.32       24.82      4.91 o 
   6   1  13        9.95       13.84      6.51 o 
   7   1  13        2.60       17.61      9.04 o 
   8   1  13        4.19       37.84     12.40 o 
   0   2  13      189.92      206.54      5.97 o 
   1   2  13        2.07       47.83      3.84 o 
   2   2  13      156.89      160.40      5.37 o 
   3   2  13      602.79      661.13     10.55 o 
   4   2  13      201.26      214.59      6.96 o 
   5   2  13      206.28      221.74      7.99 o 
   6   2  13        0.20       -6.37      6.37 o 
   7   2  13       43.39       40.18      9.53 o 
   8   2  13        7.97       -3.81     10.24 o 
   1   3  13        9.93       65.54      3.39 o 
   2   3  13       14.34       11.79      3.63 o 
   3   3  13       21.41       29.27      3.84 o 
   4   3  13       14.73       29.01      4.29 o 
   5   3  13      367.28      403.41     10.40 o 
   6   3  13        8.30        7.64      6.98 o 
   7   3  13        3.27        9.13      9.25 o 
   8   3  13       46.78       46.57     10.86 o 
   0   4  13      100.00      111.28      5.39 o 
   1   4  13      280.16      381.55      8.12 o 
   2   4  13      308.06      353.85      6.44 o 
   3   4  13       18.67       12.47      3.94 o 
   4   4  13      102.15      106.98      5.85 o 
   5   4  13        3.71        5.69      5.33 o 
   6   4  13       51.51       29.97      8.64 o 
   7   4  13      468.74      467.56     16.32 o 
   8   4  13       51.00       40.20     10.88 o 
   1   5  13       55.16       26.80      3.26 o 
   2   5  13       15.15       12.53      3.28 o 
   3   5  13      356.44      417.90      8.40 o 
   4   5  13      270.58      252.62      7.50 o 
   5   5  13      134.90      114.41      7.76 o 
   6   5  13      304.93      314.92     13.29 o 
   7   5  13        4.00        7.01     10.09 o 
   0   6  13     1239.71     1223.99     16.33 o 
   1   6  13       26.94       57.71      3.59 o 
   2   6  13       16.50       16.16      4.68 o 
   3   6  13       14.29       14.28      4.44 o 
   4   6  13      124.92      124.84      5.90 o 
   5   6  13      587.91      570.18     17.95 o 
   6   6  13       35.07       39.09     10.63 o 
   7   6  13        3.26       32.84     11.45 o 
   1   7  13      866.60      850.05      9.75 o 
   2   7  13      820.34      776.96     10.90 o 
   3   7  13      671.49      614.32     10.21 o 
   4   7  13       43.11       46.92      6.51 o 
   5   7  13       17.99       35.76      9.45 o 
   6   7  13      156.71      137.83     12.16 o 
   7   7  13        0.03        7.62     10.78 o 
   0   8  13     1156.81     1193.71     18.13 o 
   1   8  13       10.55       22.31      4.02 o 
   2   8  13      652.43      601.20      9.37 o 
   3   8  13     1319.82     1185.48     15.31 o 
   4   8  13      111.04      105.97      8.65 o 
   5   8  13        9.68       14.60      8.84 o 
   6   8  13       20.25       30.62     11.85 o 
   7   8  13       19.56       23.40     11.37 o 
   1   9  13     2717.61     2484.60     20.73 o 
   2   9  13        1.85       11.68      4.75 o 
   3   9  13       31.36       61.95      6.58 o 
   4   9  13       10.88       16.13      7.00 o 
   5   9  13       15.28       35.72      9.93 o 
   6   9  13       15.73       19.01     10.78 o 
   0  10  13       60.86       66.11      6.76 o 
   1  10  13     1356.22     1209.11     13.40 o 
   2  10  13       70.01      109.37      6.57 o 
   3  10  13      179.77      178.86      8.93 o 
   4  10  13       76.75       84.38      8.25 o 
   5  10  13       66.78       92.52     14.09 o 
   6  10  13        0.40       -9.84      9.86 o 
   1  11  13     1319.84     1218.68     17.92 o 
   2  11  13       55.97       62.32      7.06 o 
   3  11  13      224.91      259.37      9.93 o 
   4  11  13       10.17       10.10      8.37 o 
   5  11  13      111.50      109.20     10.66 o 
   6  11  13       56.97       27.14     11.12 o 
   0  12  13        0.61       -6.79     10.17 o 
   1  12  13       98.24      106.60      8.81 o 
   2  12  13        4.24       11.97      6.74 o 
   3  12  13      144.89      140.73      8.82 o 
   4  12  13       66.03       71.05     10.25 o 
   5  12  13      257.64      302.08     19.80 o 
   1  13  13       97.21      105.63     12.59 o 
   2  13  13       70.30       47.84      8.45 o 
   3  13  13     1085.25     1043.73     23.89 o 
   4  13  13       44.02       21.05      9.99 o 
   5  13  13       91.84       88.08     23.01 o 
   0  14  13       13.18      -11.20     12.25 o 
   1  14  13       29.51       31.91     10.55 o 
   2  14  13      113.65      128.10     10.82 o 
   3  14  13        0.53       -8.91      8.91 o 
   4  14  13       59.24       74.26     12.66 o 
   1  15  13      134.26      163.30     13.84 o 
   2  15  13        0.25        7.06      9.22 o 
   3  15  13       73.06       56.59     12.68 o 
   0  16  13      260.27      224.91     37.47 o 
   1  16  13       15.49       25.82     15.44 o 
   0   0  14     3444.20     3547.82     61.57 o 
   1   0  14     1018.95     1344.36     18.69 o 
   2   0  14     5187.62     5395.26     64.56 o 
   3   0  14     1252.21     1595.44     26.39 o 
   4   0  14       93.16       94.71      8.62 o 
   5   0  14       11.30       11.60      8.33 o 
   6   0  14       83.50       93.46     13.44 o 
   7   0  14       17.21       61.50     14.68 o 
   8   0  14       10.38        5.21     15.15 o 
   1   1  14     3163.49     3727.94     35.00 o 
   2   1  14      103.74      134.31      5.66 o 
   3   1  14      205.57      221.96      6.67 o 
   4   1  14      495.70      503.33     11.39 o 
   5   1  14       27.42       50.63      6.01 o 
   6   1  14       35.12       32.77      8.62 o 
   7   1  14        9.94       12.58      9.23 o 
   8   1  14       26.93       43.14     13.08 o 
   0   2  14     2894.46     3378.15     41.45 o 
   1   2  14       17.14       43.05      3.89 o 
   2   2  14      937.27      969.20     12.47 o 
   3   2  14      753.95      893.65     15.68 o 
   4   2  14      750.64      790.34     12.65 o 
   5   2  14      404.50      425.33     10.46 o 
   6   2  14       33.93       40.30      8.59 o 
   7   2  14        4.34       12.40      9.08 o 
   8   2  14       19.10       38.53     10.80 o 
   1   3  14      953.48     1114.76     12.13 o 
   2   3  14      802.52      831.88     11.00 o 
   3   3  14      403.17      461.43      8.79 o 
   4   3  14       68.23       50.43      5.18 o 
   5   3  14       11.55       11.39      5.22 o 
   6   3  14      189.20      219.50     11.27 o 
   7   3  14       19.76       19.76      9.99 o 
   8   3  14      102.88      118.43     16.78 o 
   0   4  14     1410.88     1531.52     19.51 o 
   1   4  14      365.19      440.02      6.80 o 
   2   4  14      345.67      374.13      6.63 o 
   3   4  14       89.51      129.10      5.16 o 
   4   4  14       95.44      116.07      7.16 o 
   5   4  14      151.25      207.74      9.24 o 
   6   4  14      271.71      260.69     14.61 o 
   7   4  14      187.87      241.63     13.11 o 
   1   5  14      307.42      322.89      6.39 o 
   2   5  14       13.71       10.78      3.40 o 
   3   5  14      294.51      377.22      8.74 o 
   4   5  14       68.52       95.47      6.03 o 
   5   5  14      643.52      623.21     16.36 o 
   6   5  14      307.09      317.46     15.44 o 
   7   5  14        0.07        2.14     10.01 o 
   0   6  14        5.74       21.90      4.56 o 
   1   6  14      252.00      283.98      5.80 o 
   2   6  14      264.83      321.44      7.06 o 
   3   6  14      133.01      115.09      5.66 o 
   4   6  14      922.75      902.16     13.27 o 
   5   6  14      244.02      284.91     13.63 o 
   6   6  14      241.11      243.70     17.99 o 
   7   6  14      352.33      339.14     18.89 o 
   1   7  14       69.95      100.19      4.54 o 
   2   7  14       81.92      100.98      5.27 o 
   3   7  14     1109.36     1099.07     15.50 o 
   4   7  14      113.44      140.82      9.36 o 
   5   7  14      203.74      176.41     12.24 o 
   6   7  14       14.44       -3.24      9.64 o 
   7   7  14        0.01       -1.02     10.89 o 
   0   8  14      103.86      152.28      7.54 o 
   1   8  14       97.82      133.73      5.32 o 
   2   8  14      137.07      151.67      5.83 o 
   3   8  14       36.67       52.52      6.06 o 
   4   8  14      514.82      467.37     12.82 o 
   5   8  14       65.25       67.90     10.37 o 
   6   8  14       51.68       62.74     10.99 o 
   7   8  14       43.01       41.75     12.86 o 
   1   9  14      213.05      236.70      6.40 o 
   2   9  14      407.89      360.78      8.51 o 
   3   9  14      126.76      126.72      8.95 o 
   4   9  14        4.15        8.60      7.06 o 
   5   9  14       13.74       23.93     10.73 o 
   6   9  14       21.56       21.82     11.54 o 
   0  10  14       10.13       30.37      6.39 o 
   1  10  14      122.51      161.00      6.04 o 
   2  10  14      164.43      168.24      8.10 o 
   3  10  14      110.96      113.02      8.01 o 
   4  10  14       10.55       14.05      8.31 o 
   5  10  14       34.26       41.68      9.32 o 
   6  10  14       43.03       34.95     10.97 o 
   1  11  14      357.99      320.66     10.13 o 
   2  11  14        1.96       27.63      7.06 o 
   3  11  14       49.61       77.10      8.26 o 
   4  11  14       17.73       36.65      8.92 o 
   5  11  14        4.65        6.87      9.22 o 
   0  12  14       32.62       36.99     13.69 o 
   1  12  14      273.18      261.46     10.18 o 
   2  12  14       57.40       66.22      7.63 o 
   3  12  14      153.08      131.58      9.38 o 
   4  12  14       32.32       35.79     10.22 o 
   5  12  14       31.13       33.30     11.20 o 
   1  13  14      109.87       79.01      8.53 o 
   2  13  14       15.96       20.24      8.24 o 
   3  13  14        2.97        3.00      9.30 o 
   4  13  14      167.21      166.71     23.65 o 
   0  14  14      113.35      160.09     17.28 o 
   1  14  14       29.90       28.11      9.12 o 
   2  14  14       50.05       87.92     13.80 o 
   3  14  14        0.02       15.31      9.56 o 
   1  15  14       39.09       61.46     12.31 o 
   2  15  14      137.81      128.33     14.01 o 
   0  16  14      256.70      260.80     38.88 o 
   1   1  15       49.88       75.87      3.61 o 
   2   1  15       33.54       50.79      4.90 o 
   3   1  15      125.69      113.37      6.45 o 
   4   1  15       23.60       38.94      4.69 o 
   5   1  15        1.10        1.39      5.44 o 
   6   1  15       17.28        6.10      7.77 o 
   7   1  15        1.37       11.94      9.44 o 
   8   1  15        1.63        0.52     10.42 o 
   0   2  15     1201.75     1208.47     18.04 o 
   1   2  15      656.42      643.66      9.83 o 
   2   2  15      111.06      140.76      5.41 o 
   3   2  15        1.02       16.45      5.11 o 
   4   2  15       33.23       48.03      5.96 o 
   5   2  15      182.71      180.47      7.63 o 
   6   2  15       51.99       52.46      9.13 o 
   7   2  15       53.16       58.75     10.07 o 
   1   3  15       59.89       94.54      4.49 o 
   2   3  15      100.02      106.09      5.03 o 
   3   3  15        1.39       27.92      4.30 o 
   4   3  15       10.95       15.90      4.95 o 
   5   3  15        8.82       17.44      5.54 o 
   6   3  15      105.37      142.31     10.93 o 
   7   3  15       12.12       12.13      9.47 o 
   0   4  15      278.07      331.75      8.19 o 
   1   4  15       22.43       12.55      3.17 o 
   2   4  15      406.26      454.82      7.95 o 
   3   4  15      504.49      583.44      9.44 o 
   4   4  15      471.23      501.05      9.42 o 
   5   4  15      277.18      294.53     10.88 o 
   6   4  15      104.45      112.09     12.25 o 
   7   4  15       19.08       22.64      9.47 o 
   1   5  15      733.63      699.85      9.41 o 
   2   5  15       25.95       39.72      3.94 o 
   3   5  15       48.13       58.02      4.66 o 
   4   5  15      952.19     1028.62     14.40 o 
   5   5  15       63.09       93.89     10.83 o 
   6   5  15        0.30        8.69     10.19 o 
   7   5  15      161.65      148.00     13.02 o 
   0   6  15      342.38      366.44      8.93 o 
   1   6  15      102.98      118.86      4.79 o 
   2   6  15     1347.75     1291.82     14.21 o 
   3   6  15      186.01      221.44      8.10 o 
   4   6  15       15.55       22.36      6.38 o 
   5   6  15        0.55       -1.99     11.61 o 
   6   6  15      145.98      165.52     13.08 o 
   7   6  15       25.34       22.43     11.77 o 
   1   7  15      249.88      258.62      6.05 o 
   2   7  15      865.97      853.00     11.79 o 
   3   7  15      273.04      283.98      8.30 o 
   4   7  15       56.57       61.85      7.82 o 
   5   7  15      114.23      130.35     11.55 o 
   6   7  15       21.51       54.99     10.90 o 
   7   7  15        4.07       21.59     11.53 o 
   0   8  15     2362.95     2358.38     29.81 o 
   1   8  15      674.07      686.41      9.85 o 
   2   8  15       18.92       24.68      4.93 o 
   3   8  15        6.34       11.25      6.22 o 
   4   8  15      175.15      161.25      9.82 o 
   5   8  15        0.15       -5.94      9.06 o 
   6   8  15       35.90       71.75     11.43 o 
   1   9  15      148.41      174.37      5.97 o 
   2   9  15       59.38       59.22      5.66 o 
   3   9  15        3.19       27.43      7.63 o 
   4   9  15       60.70       68.91     10.72 o 
   5   9  15      160.47      146.55     12.12 o 
   6   9  15       16.73        7.01     10.98 o 
   0  10  15       56.91       60.82      8.45 o 
   1  10  15       38.60       31.76      5.21 o 
   2  10  15      294.77      311.19     10.62 o 
   3  10  15      450.38      402.01     13.07 o 
   4  10  15      174.68      201.94     11.77 o 
   5  10  15        0.35       13.67      9.84 o 
   6  10  15        0.93      -10.49     10.49 o 
   1  11  15       63.63       72.31      7.25 o 
   2  11  15        7.40       15.01      6.87 o 
   3  11  15       21.38       24.30      8.43 o 
   4  11  15        4.78       -4.92      8.48 o 
   5  11  15       49.86       65.75     13.34 o 
   0  12  15       14.27       23.60     12.36 o 
   1  12  15      115.58      115.31     14.39 o 
   2  12  15        1.35        1.80      7.05 o 
   3  12  15       21.32        9.86      8.27 o 
   4  12  15       48.37       59.99     11.36 o 
   5  12  15       88.51      103.77     13.47 o 
   1  13  15        2.72        0.02      7.60 o 
   2  13  15        0.02       -9.89      9.89 o 
   3  13  15       49.41       67.87     10.64 o 
   4  13  15        0.18       -5.81     12.44 o 
   0  14  15        0.01        6.00     18.12 o 
   1  14  15       41.72       40.11      9.76 o 
   2  14  15       21.40       12.63      9.10 o 
   3  14  15        0.26      -10.91     10.91 o 
   1  15  15       45.66       48.82     10.43 o 
   2  15  15        0.40        8.85     11.22 o 
   0   0  16      194.28      247.46     12.31 o 
   1   0  16      190.56      213.58      6.99 o 
   2   0  16      558.82      480.76     13.82 o 
   3   0  16      395.47      311.80     11.07 o 
   4   0  16       50.22       45.32     13.17 o 
   5   0  16      613.13      584.35     19.46 o 
   6   0  16        0.00        8.65     11.27 o 
   7   0  16      226.94      245.06     19.90 o 
   1   1  16     1368.31      992.11     12.35 o 
   2   1  16      127.51      114.62      5.95 o 
   3   1  16      464.39      427.35      9.29 o 
   4   1  16      131.91      118.42      7.01 o 
   5   1  16      100.98      104.74      6.60 o 
   6   1  16       13.72       14.62      8.41 o 
   7   1  16        6.97       -9.15      9.15 o 
   0   2  16      673.61      595.45     13.65 o 
   1   2  16        7.36        0.33      3.73 o 
   2   2  16       66.81       43.77      5.04 o 
   3   2  16      685.28      551.67     10.44 o 
   4   2  16       75.05       71.73      7.16 o 
   5   2  16      177.89      174.82      8.41 o 
   6   2  16       37.25       48.44      8.76 o 
   7   2  16      152.43      166.51     12.29 o 
   1   3  16     1588.04     1241.19     14.39 o 
   2   3  16       29.20       22.55      4.69 o 
   3   3  16     1503.80     1336.49     16.12 o 
   4   3  16      132.10      106.27      6.99 o 
   5   3  16       25.95       42.56      7.20 o 
   6   3  16        0.36       18.40      9.25 o 
   7   3  16      163.46      158.93     12.30 o 
   0   4  16       50.44       21.55      4.40 o 
   1   4  16       36.72       43.34      3.63 o 
   2   4  16      283.89      279.67      6.99 o 
   3   4  16       12.63        7.10      4.33 o 
   4   4  16        7.55       21.20      5.11 o 
   5   4  16      843.07      784.96     15.44 o 
   6   4  16       59.61       58.62     11.18 o 
   7   4  16        1.28        3.85      9.55 o 
   1   5  16     1990.37     1781.61     18.24 o 
   2   5  16      120.42      120.19      4.88 o 
   3   5  16       43.66       43.88      4.53 o 
   4   5  16       64.00       86.33      6.16 o 
   5   5  16       10.83        8.70      8.45 o 
   6   5  16      100.13       84.56     11.93 o 
   7   5  16       13.91       11.88      9.58 o 
   0   6  16      823.54      822.45     13.84 o 
   1   6  16     1007.17     1012.59     12.40 o 
   2   6  16      146.16      173.31      6.01 o 
   3   6  16     1118.28     1052.37     13.57 o 
   4   6  16      385.42      327.92     10.16 o 
   5   6  16       10.05        3.21      9.20 o 
   6   6  16       20.85       36.48     10.62 o 
   7   6  16       85.51       74.10     13.68 o 
   1   7  16      548.60      505.03      9.02 o 
   2   7  16       69.27       78.88      5.41 o 
   3   7  16       13.63       20.17      5.32 o 
   4   7  16       34.57       29.93      8.14 o 
   5   7  16       37.49       22.20      9.89 o 
   6   7  16       28.48       21.18     10.62 o 
   7   7  16       16.95       43.98     11.91 o 
   0   8  16      559.40      581.56     13.45 o 
   1   8  16      157.18      192.18      6.31 o 
   2   8  16      920.83      801.68     12.08 o 
   3   8  16      268.81      243.77     10.13 o 
   4   8  16        6.14        7.71      8.45 o 
   5   8  16      254.94      261.85     13.78 o 
   6   8  16       33.96       23.16     11.00 o 
   1   9  16       41.78       34.57      5.17 o 
   2   9  16       55.08       52.57      5.99 o 
   3   9  16      239.93      249.69     10.91 o 
   4   9  16       54.34       52.47      9.21 o 
   5   9  16       29.21       21.79     10.28 o 
   6   9  16       23.71       26.98     11.34 o 
   0  10  16      363.04      301.26     12.86 o 
   1  10  16       81.05       89.33      6.48 o 
   2  10  16        2.33        3.72      6.77 o 
   3  10  16       11.70       38.82      7.99 o 
   4  10  16      122.08      142.01     10.86 o 
   5  10  16       11.75       12.41     10.11 o 
   1  11  16       22.00       29.74      6.51 o 
   2  11  16      102.38       94.39      8.35 o 
   3  11  16       57.57       55.54      8.22 o 
   4  11  16        0.07       14.21      9.95 o 
   5  11  16       59.80       66.86     12.23 o 
   0  12  16      199.85      212.78     17.77 o 
   1  12  16       17.46        8.37      7.42 o 
   2  12  16       39.01       50.18      7.95 o 
   3  12  16       48.36       43.96      8.90 o 
   4  12  16       46.29       50.37     11.48 o 
   1  13  16      235.70      198.41     10.76 o 
   2  13  16       90.85       88.14      9.86 o 
   3  13  16        1.18       -9.62      9.97 o 
   4  13  16       13.39       28.66     13.29 o 
   0  14  16       50.09       68.90     17.34 o 
   1  14  16        3.41        6.00      8.86 o 
   2  14  16        8.74       34.55     10.29 o 
   3  14  16        0.21      -11.67     11.67 o 
   1  15  16       62.31       95.06     16.51 o 
   1   1  17       81.94       99.41      4.13 o 
   2   1  17        1.32       21.05      5.04 o 
   3   1  17       17.27       20.94      5.80 o 
   4   1  17      140.73      150.28      7.54 o 
   5   1  17        1.22       -4.38      6.50 o 
   6   1  17       52.84       49.31      9.08 o 
   7   1  17       16.30       38.32     10.03 o 
   0   2  17      390.09      383.51     11.93 o 
   1   2  17      807.08      742.79     11.64 o 
   2   2  17        9.54       18.83      4.82 o 
   3   2  17      201.60      209.34      8.38 o 
   4   2  17       87.87       60.18      7.04 o 
   5   2  17      138.06      149.49      8.89 o 
   6   2  17      232.01      236.83     12.12 o 
   7   2  17        0.08       27.24      9.76 o 
   1   3  17       77.63       89.22      4.94 o 
   2   3  17        3.37       15.63      5.12 o 
   3   3  17      230.50      238.33      8.32 o 
   4   3  17       32.21       44.16      6.36 o 
   5   3  17       18.61       31.33      7.82 o 
   6   3  17       89.26       92.39     11.51 o 
   7   3  17        0.63        1.64      9.64 o 
   0   4  17      106.07      123.38      7.04 o 
   1   4  17      903.62      893.23     11.70 o 
   2   4  17      135.78      140.94      6.44 o 
   3   4  17       76.43       73.88      5.83 o 
   4   4  17      834.05      759.67     12.74 o 
   5   4  17        3.27        4.66      8.22 o 
   6   4  17       25.40       16.52      9.47 o 
   7   4  17        2.44       -7.30      9.15 o 
   1   5  17      957.41      877.75     11.57 o 
   2   5  17      241.88      212.82      6.43 o 
   3   5  17      430.54      474.02      8.58 o 
   4   5  17      395.75      395.12     10.22 o 
   5   5  17       88.38       89.34     10.39 o 
   6   5  17      186.47      143.35     13.43 o 
   7   5  17        1.80       13.83      9.58 o 
   0   6  17        0.05       54.68      5.97 o 
   1   6  17       65.17       88.91      5.15 o 
   2   6  17     1460.59     1344.64     15.29 o 
   3   6  17      139.15      134.99      5.86 o 
   4   6  17       68.25       57.23      7.56 o 
   5   6  17       64.79       60.08     10.63 o 
   6   6  17      100.17      107.38     12.50 o 
   7   6  17        1.96       16.85     11.46 o 
   1   7  17        9.56       34.93      4.78 o 
   2   7  17      327.35      330.69      8.15 o 
   3   7  17      631.84      612.54     11.11 o 
   4   7  17      126.13      101.54      9.36 o 
   5   7  17       52.75       45.35     10.19 o 
   6   7  17       37.30       29.02     10.74 o 
   0   8  17     2993.14     2718.21     35.08 o 
   1   8  17       10.22        4.25      4.66 o 
   2   8  17      194.23      171.80      9.38 o 
   3   8  17        8.35       18.16      6.82 o 
   4   8  17      169.12      164.47     10.97 o 
   5   8  17      248.23      275.01     14.23 o 
   6   8  17        0.25        0.84     10.43 o 
   1   9  17      115.09      117.62      7.98 o 
   2   9  17      260.17      233.64      8.08 o 
   3   9  17       11.79       35.36      7.95 o 
   4   9  17      152.61      151.29     13.29 o 
   5   9  17      200.24      224.74     22.54 o 
   6   9  17       46.69       69.22     12.62 o 
   0  10  17      844.23      742.08     21.15 o 
   1  10  17        0.08        8.35      5.74 o 
   2  10  17      643.54      634.92     14.38 o 
   3  10  17       13.71       23.05      8.11 o 
   4  10  17        3.11       11.09      9.83 o 
   5  10  17       15.63       25.98     10.74 o 
   1  11  17       34.01       51.99      7.20 o 
   2  11  17      298.93      285.22     10.97 o 
   3  11  17      268.33      281.98     16.02 o 
   4  11  17      115.80      122.48     12.12 o 
   5  11  17       28.98       45.90     13.52 o 
   0  12  17      501.70      446.76     21.42 o 
   1  12  17       42.25       50.86      8.10 o 
   2  12  17       80.29       68.50      8.94 o 
   3  12  17       22.02       24.65      9.38 o 
   4  12  17       39.86       30.48     10.96 o 
   1  13  17       76.46       73.78      9.05 o 
   2  13  17        0.38       -6.38      8.39 o 
   3  13  17       32.61       36.76     11.15 o 
   0  14  17        5.80        0.32     23.56 o 
   1  14  17        6.52       -4.35      9.85 o 
   2  14  17      154.69      144.02     12.63 o 
   0   0  18     3086.18     2929.34     51.80 o 
   1   0  18      119.57      132.24      6.38 o 
   2   0  18     2418.19     2179.86     36.06 o 
   3   0  18      969.82      903.92     18.24 o 
   4   0  18      283.87      266.02     12.14 o 
   5   0  18      112.95       77.59     12.71 o 
   6   0  18       22.50       25.42     15.52 o 
   7   0  18       11.72       27.31     15.73 o 
   1   1  18      176.74      229.37      5.93 o 
   2   1  18      176.62      154.22      7.04 o 
   3   1  18      436.60      409.76      9.89 o 
   4   1  18      580.53      516.46     11.39 o 
   5   1  18       92.24       86.46      8.46 o 
   6   1  18       15.91        8.48      8.33 o 
   7   1  18       18.04       21.83      9.96 o 
   0   2  18     1781.78     1528.77     25.66 o 
   1   2  18      631.52      637.09     10.92 o 
   2   2  18     1100.49      990.01     14.64 o 
   3   2  18        7.03       23.48      6.85 o 
   4   2  18      191.55      176.54      7.88 o 
   5   2  18      132.21      138.22      9.39 o 
   6   2  18       76.82       97.25      9.89 o 
   7   2  18       45.12       74.98     10.70 o 
   1   3  18        0.00       31.24      4.61 o 
   2   3  18      806.61      707.37     12.53 o 
   3   3  18      386.16      399.98     10.39 o 
   4   3  18        1.06       -2.46      6.16 o 
   5   3  18      111.93      121.19      9.13 o 
   6   3  18      173.57      164.58     12.16 o 
   7   3  18      104.55       93.29     11.16 o 
   0   4  18     1534.85     1392.75     25.47 o 
   1   4  18     1548.59     1439.36     16.90 o 
   2   4  18        1.71       14.68      5.18 o 
   3   4  18      205.62      202.11      7.45 o 
   4   4  18      138.31      135.38      8.09 o 
   5   4  18       52.98       72.39     14.51 o 
   6   4  18      245.59      257.50     17.98 o 
   7   4  18        4.94        5.47      9.68 o 
   1   5  18       22.90       39.79      4.40 o 
   2   5  18      249.37      274.21      7.78 o 
   3   5  18      111.91      154.94      7.00 o 
   4   5  18       90.46       74.01      6.67 o 
   5   5  18       12.29       19.34     10.04 o 
   6   5  18       62.28       49.30     11.52 o 
   7   5  18       41.07       41.57     14.81 o 
   0   6  18     2076.62     2153.51     28.62 o 
   1   6  18      704.70      667.33     10.62 o 
   2   6  18      748.61      656.47     11.47 o 
   3   6  18       17.83       17.67      4.60 o 
   4   6  18      274.77      227.36      9.34 o 
   5   6  18       62.09       58.51     11.05 o 
   6   6  18        1.43        6.65     10.41 o 
   1   7  18      271.23      273.90      7.56 o 
   2   7  18      338.00      340.87      8.76 o 
   3   7  18        3.33        6.56      5.69 o 
   4   7  18       26.47       41.81      9.45 o 
   5   7  18       46.87       59.28     10.40 o 
   6   7  18       40.18       26.43     10.86 o 
   0   8  18      355.00      331.22     12.07 o 
   1   8  18        0.60       11.58      5.36 o 
   2   8  18      576.63      641.06     12.18 o 
   3   8  18      166.87      155.58      9.21 o 
   4   8  18       26.95       21.72     10.05 o 
   5   8  18        6.28       16.25      9.63 o 
   6   8  18        9.29        7.83     10.50 o 
   1   9  18      341.47      320.28      9.27 o 
   2   9  18       23.64       15.23      6.11 o 
   3   9  18       89.05       95.66     10.00 o 
   4   9  18      100.49      133.07     11.85 o 
   5   9  18        1.20        0.87     11.82 o 
   0  10  18      727.12      725.73     19.28 o 
   1  10  18       39.70       35.03      6.54 o 
   2  10  18       20.13       34.07      7.26 o 
   3  10  18       25.45       25.89      8.56 o 
   4  10  18      155.50      169.68     17.16 o 
   5  10  18        3.54       13.97     10.89 o 
   1  11  18      186.52      188.20      9.68 o 
   2  11  18        5.14       20.73      7.94 o 
   3  11  18      101.14      108.34     10.22 o 
   4  11  18       13.22        8.23     10.14 o 
   0  12  18        7.38       25.31     10.59 o 
   1  12  18       19.56       18.94      8.21 o 
   2  12  18      196.74      183.22     11.65 o 
   3  12  18       22.48       23.41      9.85 o 
   4  12  18      195.22      169.06     15.23 o 
   1  13  18        8.43       10.06      8.22 o 
   2  13  18       17.91       14.89      9.13 o 
   3  13  18       41.87       42.23     14.74 o 
   0  14  18       63.26       83.11     19.33 o 
   1  14  18        5.55       30.45     10.64 o 
   2  14  18       91.72       93.21     12.75 o 
   1   1  19      478.78      471.85      8.36 o 
   2   1  19      172.98      180.58      7.66 o 
   3   1  19        0.39       17.90      6.33 o 
   4   1  19        2.76        2.43      5.76 o 
   5   1  19       16.05       30.20      7.71 o 
   6   1  19        0.09        5.82      8.60 o 
   7   1  19       34.89       14.67     12.19 o 
   0   2  19      207.64      247.37     10.45 o 
   1   2  19      101.72      120.67      6.59 o 
   2   2  19       91.72       88.36      6.39 o 
   3   2  19      610.86      615.64     12.74 o 
   4   2  19      257.59      256.26      8.72 o 
   5   2  19       86.23       99.36      9.12 o 
   6   2  19      171.01      166.30     11.80 o 
   7   2  19        0.07       11.93      9.84 o 
   1   3  19     1723.90     1656.85     19.17 o 
   2   3  19       20.19       24.96      5.60 o 
   3   3  19        9.44       33.32      6.80 o 
   4   3  19       50.58       48.94      7.11 o 
   5   3  19        2.65       -3.69      8.29 o 
   6   3  19      164.66      152.54     11.97 o 
   7   3  19       91.70       93.01     11.53 o 
   0   4  19      204.12      243.70     12.35 o 
   1   4  19      594.78      549.13      9.78 o 
   2   4  19      650.37      641.02     11.24 o 
   3   4  19       93.64      101.88      6.35 o 
   4   4  19      544.12      535.83     12.80 o 
   5   4  19       95.98       98.74     10.73 o 
   6   4  19      107.40       95.93     11.25 o 
   7   4  19        3.25       15.11     15.87 o 
   1   5  19      746.92      782.31     11.70 o 
   2   5  19      279.27      284.10      8.81 o 
   3   5  19      634.87      602.73     12.88 o 
   4   5  19      390.16      381.76     12.38 o 
   5   5  19      134.10      155.00     12.17 o 
   6   5  19      154.02      139.21     13.24 o 
   0   6  19     1208.62     1128.63     18.56 o 
   1   6  19      306.06      293.86      7.80 o 
   2   6  19       18.32       20.69      5.30 o 
   3   6  19      129.04      133.03      8.20 o 
   4   6  19      410.42      374.84     13.25 o 
   5   6  19      303.27      333.38     15.53 o 
   6   6  19       49.67       87.59     22.98 o 
   1   7  19      232.05      228.80      6.97 o 
   2   7  19      914.87      865.85     14.33 o 
   3   7  19     1199.89     1174.16     19.17 o 
   4   7  19       41.54       58.02     10.89 o 
   5   7  19      189.74      176.27     12.93 o 
   6   7  19       26.99       19.97     13.86 o 
   0   8  19      913.72      855.90     20.64 o 
   1   8  19       18.86        7.60      5.28 o 
   2   8  19      673.36      623.13     12.95 o 
   3   8  19       21.24       39.57      8.54 o 
   4   8  19       22.76       39.25     10.49 o 
   5   8  19      190.85      225.94     17.58 o 
   6   8  19       67.42       65.31     12.77 o 
   1   9  19      444.39      413.44     11.34 o 
   2   9  19        2.08        6.57      7.15 o 
   3   9  19       58.45       85.09     10.20 o 
   4   9  19      282.62      281.88     22.47 o 
   5   9  19      224.04      211.68     14.89 o 
   0  10  19      168.39      149.06     12.00 o 
   1  10  19       40.51       29.52      8.09 o 
   2  10  19      153.47      138.90     10.90 o 
   3  10  19       63.00       52.94      9.25 o 
   4  10  19       48.51       56.94     11.17 o 
   5  10  19        7.50        0.25     11.48 o 
   1  11  19      144.50      142.38      9.16 o 
   2  11  19      127.04      110.38      9.71 o 
   3  11  19       15.44       17.89      8.73 o 
   4  11  19       25.26       36.80     11.06 o 
   0  12  19        7.39      -10.05     10.05 o 
   1  12  19        0.16       -7.00      9.06 o 
   2  12  19        1.33       -6.33      8.62 o 
   3  12  19       41.12       43.71     11.76 o 
   1  13  19        3.39       -7.09      8.99 o 
   2  13  19        0.19        4.44      8.99 o 
   3  13  19       40.89       76.49     39.12 o 
   0  14  19        2.89       -9.13     18.23 o 
   1  14  19        0.24       -8.60     11.93 o 
   0   0  20     2289.60     2131.89     48.17 o 
   1   0  20      443.45      459.09     11.39 o 
   2   0  20       22.98       62.90      9.21 o 
   3   0  20      374.35      339.19     14.90 o 
   4   0  20       38.62       44.49     10.83 o 
   5   0  20      641.14      629.94     20.46 o 
   6   0  20        0.12       -0.59     12.37 o 
   7   0  20      992.91      939.40     33.51 o 
   1   1  20     1989.71     1703.68     19.07 o 
   2   1  20      179.41      162.76      7.72 o 
   3   1  20     2315.74     2087.41     26.24 o 
   4   1  20        9.90       12.98      6.87 o 
   5   1  20      984.95      928.10     17.67 o 
   6   1  20       16.68       27.86      9.11 o 
   7   1  20        0.02        2.58      9.95 o 
   0   2  20       14.61       85.89      9.25 o 
   1   2  20      444.30      444.97      9.88 o 
   2   2  20      167.83      205.66      7.73 o 
   3   2  20       17.70       12.63      6.39 o 
   4   2  20        5.01       27.70      7.37 o 
   5   2  20     1194.19     1132.40     20.25 o 
   6   2  20        1.48        2.10      9.01 o 
   1   3  20     2385.32     2098.40     25.84 o 
   2   3  20        7.31       22.03      5.89 o 
   3   3  20     1347.90     1196.93     18.76 o 
   4   3  20       58.37       81.40      8.04 o 
   5   3  20       49.83       47.09      9.29 o 
   6   3  20       13.76       20.98      9.81 o 
   0   4  20       17.42       63.67     12.02 o 
   1   4  20        0.75        7.71      4.79 o 
   2   4  20       83.75      128.45      7.86 o 
   3   4  20     1842.80     1669.20     23.12 o 
   4   4  20       11.49       18.34      7.31 o 
   5   4  20        2.78        6.86     10.74 o 
   6   4  20        7.41       15.76      9.84 o 
   1   5  20     2759.56     2396.62     25.63 o 
   2   5  20      140.88      148.34      7.46 o 
   3   5  20        0.65        6.62      6.48 o 
   4   5  20        2.46       -3.45      8.41 o 
   5   5  20        4.51       28.66     10.11 o 
   6   5  20       99.33       94.80     13.15 o 
   0   6  20      409.97      499.39     13.32 o 
   1   6  20     1517.44     1403.74     19.14 o 
   2   6  20       27.64       39.12      8.34 o 
   3   6  20      223.60      245.66      9.71 o 
   4   6  20      162.91      177.67     12.18 o 
   5   6  20       84.16       99.64     11.63 o 
   6   6  20       36.39       54.15     11.73 o 
   1   7  20      299.38      261.54      7.66 o 
   2   7  20      112.18      123.65      7.36 o 
   3   7  20       85.56       88.74      8.86 o 
   4   7  20       35.12       43.55      9.88 o 
   5   7  20       20.83       27.35     10.39 o 
   6   7  20        3.01       10.71     11.05 o 
   0   8  20       21.08       13.88      8.24 o 
   1   8  20      281.66      250.78      9.31 o 
   2   8  20       30.10       35.22      7.06 o 
   3   8  20       94.18       92.06      9.62 o 
   4   8  20      167.39      193.95     13.59 o 
   5   8  20      294.97      303.77     15.47 o 
   1   9  20       47.83       56.01      7.29 o 
   2   9  20       28.41       40.63      8.21 o 
   3   9  20      134.65      101.44     12.01 o 
   4   9  20        2.33        4.03     10.19 o 
   5   9  20       13.34       21.33     11.27 o 
   0  10  20       92.39       65.89     14.36 o 
   1  10  20        4.63        3.92      6.94 o 
   2  10  20       62.40       80.30      8.49 o 
   3  10  20        8.99       27.97      8.74 o 
   4  10  20       15.43       17.92     13.44 o 
   1  11  20       12.59       16.90      8.27 o 
   2  11  20        7.53        4.95      9.82 o 
   3  11  20      136.05      139.69     13.61 o 
   4  11  20       47.82       37.36     12.37 o 
   0  12  20       31.46       44.34     11.49 o 
   1  12  20        3.93        0.88      8.33 o 
   2  12  20        0.14       -3.84      8.74 o 
   3  12  20        9.19        0.24     10.70 o 
   1  13  20       83.85       93.79     10.34 o 
   2  13  20       37.64       25.61     10.03 o 
   1   1  21      276.89      322.34      7.55 o 
   2   1  21      386.18      339.60     10.01 o 
   3   1  21       71.77      100.24      7.81 o 
   4   1  21        3.15       -1.58      6.68 o 
   5   1  21        3.26       20.08      9.21 o 
   6   1  21       19.22       24.57      9.67 o 
   0   2  21      345.44      390.60     11.73 o 
   1   2  21      438.73      439.51     10.24 o 
   2   2  21       20.13       34.34      5.68 o 
   3   2  21      216.96      205.02      8.98 o 
   4   2  21      189.15      196.06      9.45 o 
   5   2  21        7.28       40.01      9.08 o 
   6   2  21        7.60        2.19      8.99 o 
   1   3  21      702.16      666.66     11.42 o 
   2   3  21      149.55      167.94      7.79 o 
   3   3  21        9.09       35.61      7.00 o 
   4   3  21       50.80       63.17      7.49 o 
   5   3  21       26.57       20.57      8.92 o 
   6   3  21        5.82        6.26      9.91 o 
   0   4  21       27.78       58.05      9.15 o 
   1   4  21      141.33      118.83      6.14 o 
   2   4  21      208.86      256.35      8.31 o 
   3   4  21      351.49      378.90     11.72 o 
   4   4  21       37.49       44.39      7.69 o 
   5   4  21       14.27       16.46      9.36 o 
   6   4  21       51.08       49.75     10.85 o 
   1   5  21      859.51      849.63     13.28 o 
   2   5  21        5.49       19.99      5.80 o 
   3   5  21       61.62       67.08      7.45 o 
   4   5  21       61.99       75.78      9.74 o 
   5   5  21       40.54       20.01     10.32 o 
   6   5  21        2.12       19.79     10.40 o 
   0   6  21      364.11      485.13     15.00 o 
   1   6  21       30.36       47.22      5.61 o 
   2   6  21        3.82       25.28      8.39 o 
   3   6  21        0.24       12.16      7.62 o 
   4   6  21      138.84      174.36     12.16 o 
   5   6  21      229.25      218.61     13.96 o 
   6   6  21       47.75       57.68     12.42 o 
   1   7  21        0.19        1.59      5.88 o 
   2   7  21        0.81        5.74      6.20 o 
   3   7  21     1134.32     1021.29     21.72 o 
   4   7  21       17.53       21.17      9.67 o 
   5   7  21       74.04       80.88     12.20 o 
   0   8  21        0.86       17.89      8.42 o 
   1   8  21      119.62       73.90      7.07 o 
   2   8  21      221.54      265.68     12.24 o 
   3   8  21        1.94        2.31      8.33 o 
   4   8  21       20.43       22.64     10.54 o 
   5   8  21      101.61       95.92     12.93 o 
   1   9  21      119.90      103.33      7.49 o 
   2   9  21       19.60       14.49      7.38 o 
   3   9  21        0.01       14.18      8.45 o 
   4   9  21       45.46       67.23     11.69 o 
   5   9  21      199.64      196.33     15.63 o 
   0  10  21      301.81      294.44     15.16 o 
   1  10  21      112.81      107.33      8.19 o 
   2  10  21       82.97      125.87      9.28 o 
   3  10  21        0.57        2.72      8.73 o 
   4  10  21      156.59      183.87     14.20 o 
   1  11  21       38.86       24.49      8.26 o 
   2  11  21        0.34        2.12      8.17 o 
   3  11  21       20.00       24.70      9.91 o 
   0  12  21      136.12      241.65     21.67 o 
   1  12  21        3.28       12.23      8.81 o 
   2  12  21      333.11      359.93     15.37 o 
   1  13  21        7.51       10.59      9.22 o 
   0   0  22      864.20      769.24     24.81 o 
   1   0  22       20.47       28.37      5.90 o 
   2   0  22       25.71       42.91      9.42 o 
   3   0  22      142.62      108.03     11.42 o 
   4   0  22      218.73      235.62     14.84 o 
   5   0  22      637.48      661.42     23.19 o 
   6   0  22       78.50       53.21     13.89 o 
   1   1  22       45.02       50.07      4.65 o 
   2   1  22      327.11      299.44      9.83 o 
   3   1  22      140.65      145.33      8.49 o 
   4   1  22        0.09       13.61      7.02 o 
   5   1  22       19.84       24.67      7.49 o 
   6   1  22        1.25        9.90      9.17 o 
   0   2  22       92.91      130.51      8.06 o 
   1   2  22       75.13       48.02      5.00 o 
   2   2  22        3.62       26.40      6.39 o 
   3   2  22      177.13      148.91      8.37 o 
   4   2  22       29.69       33.22      7.33 o 
   5   2  22       22.80       20.27      9.04 o 
   6   2  22       81.67      106.21     11.16 o 
   1   3  22      185.92      176.17      6.44 o 
   2   3  22       56.31       42.37      6.15 o 
   3   3  22        1.92       14.00      7.88 o 
   4   3  22      331.17      313.34     10.46 o 
   5   3  22        2.57        3.29      8.54 o 
   6   3  22       35.11       38.79     10.56 o 
   0   4  22      190.21      215.63     12.09 o 
   1   4  22      387.52      363.44      8.64 o 
   2   4  22      141.20      143.65      7.93 o 
   3   4  22       11.06       22.30      6.83 o 
   4   4  22        7.40        3.37      8.59 o 
   5   4  22      103.26       95.74     10.68 o 
   6   4  22       28.21       47.62     10.83 o 
   1   5  22      288.73      242.32      8.68 o 
   2   5  22        7.98       28.56      6.17 o 
   3   5  22       25.82       31.68      7.55 o 
   4   5  22       23.71       20.60      8.97 o 
   5   5  22      100.38       96.62     11.79 o 
   6   5  22       81.30       65.83     11.78 o 
   0   6  22      140.45      173.28     10.92 o 
   1   6  22       69.07       45.81      6.56 o 
   2   6  22        0.05       -1.80      6.29 o 
   3   6  22      637.35      643.78     16.20 o 
   4   6  22        0.12        8.71      9.28 o 
   5   6  22       14.34       16.53     10.41 o 
   1   7  22       45.38       32.36      6.31 o 
   2   7  22       47.95       48.49      7.20 o 
   3   7  22        0.14        3.11     10.75 o 
   4   7  22        8.03       22.99      9.90 o 
   5   7  22       65.55      103.98     12.33 o 
   0   8  22       83.55      100.32     11.67 o 
   1   8  22       13.76       18.07      6.53 o 
   2   8  22        8.30        0.27      7.11 o 
   3   8  22       36.21       44.13      9.68 o 
   4   8  22        0.44       14.94     10.56 o 
   5   8  22      163.84      170.75     16.73 o 
   1   9  22        6.18        2.49      6.56 o 
   2   9  22       38.13       38.98      7.83 o 
   3   9  22       54.38       47.59      9.28 o 
   4   9  22       77.45      108.18     12.81 o 
   0  10  22       85.05      126.03     13.77 o 
   1  10  22       19.06       52.65      7.53 o 
   2  10  22       60.13       68.06      9.04 o 
   3  10  22        0.01       -8.58      8.93 o 
   4  10  22        0.71       -7.85     11.23 o 
   1  11  22       31.17       33.89      8.09 o 
   2  11  22       72.62       86.36     13.34 o 
   3  11  22        0.57        7.83      9.59 o 
   0  12  22      270.60      340.73     18.12 o 
   1  12  22        5.51        8.06      8.28 o 
   2  12  22      124.25      123.27     11.54 o 
   1   1  23        5.04       20.29      4.41 o 
   2   1  23       99.58       96.00      7.43 o 
   3   1  23      219.37      185.65      9.51 o 
   4   1  23       78.56       61.67      7.85 o 
   5   1  23        7.19       -0.25     10.38 o 
   6   1  23        0.02       -9.12      9.12 o 
   0   2  23      270.05      272.06     10.34 o 
   1   2  23       46.55       35.86      4.75 o 
   2   2  23      126.90       96.43      6.66 o 
   3   2  23       48.08       41.02      7.09 o 
   4   2  23       65.04       34.87      7.56 o 
   5   2  23       37.41       30.77      8.56 o 
   6   2  23       12.51       18.58     14.64 o 
   1   3  23       94.93      106.56      6.30 o 
   2   3  23       54.89       53.79      6.41 o 
   3   3  23       48.85       55.23      7.02 o 
   4   3  23       13.66       15.19      7.24 o 
   5   3  23       83.15       82.09     10.40 o 
   6   3  23       14.17       11.81      9.60 o 
   0   4  23       74.75       46.73      9.08 o 
   1   4  23       15.23       16.08      6.09 o 
   2   4  23        1.56        0.68      5.85 o 
   3   4  23        0.80       -7.14      7.14 o 
   4   4  23        0.50        0.24     10.56 o 
   5   4  23       26.90       35.11      9.80 o 
   1   5  23       71.99       81.60      6.81 o 
   2   5  23      110.04       92.68      7.40 o 
   3   5  23      107.07      105.13      8.75 o 
   4   5  23       48.01       59.03     10.42 o 
   5   5  23      102.25      127.72     14.85 o 
   0   6  23      203.14      139.69     10.59 o 
   1   6  23        0.47       -5.71      5.97 o 
   2   6  23       21.99       29.13      6.67 o 
   3   6  23      113.11      106.31      9.58 o 
   4   6  23       13.47        2.64      9.33 o 
   5   6  23       57.36       72.84     11.75 o 
   1   7  23      430.20      395.77     12.89 o 
   2   7  23        5.35       -2.13      7.17 o 
   3   7  23      135.60      132.13     12.10 o 
   4   7  23        0.18       -2.64      9.40 o 
   5   7  23        4.61       -4.54     12.22 o 
   0   8  23       73.32      100.40     14.98 o 
   1   8  23       17.31       12.94      6.67 o 
   2   8  23       35.04       18.98      7.13 o 
   3   8  23       93.10      109.65     13.50 o 
   4   8  23        1.06      -10.85     11.41 o 
   1   9  23      415.01      390.74     14.46 o 
   2   9  23        0.67       19.95      7.33 o 
   3   9  23      119.88      157.57     11.50 o 
   4   9  23        7.68       21.44     11.37 o 
   0  10  23        0.02       22.90     11.69 o 
   1  10  23       40.38       34.93      7.55 o 
   2  10  23       11.26       22.40      8.90 o 
   3  10  23       84.40       85.32     15.82 o 
   1  11  23      250.41      293.30     13.43 o 
   2  11  23        0.81       -1.68      9.21 o 
   0  12  23       27.81       49.19     12.71 o 
   1  12  23       57.12       77.25      9.77 o 
   0   0  24      880.36      940.78     29.01 o 
   1   0  24      505.62      423.39     14.08 o 
   2   0  24      182.29      188.74     12.64 o 
   3   0  24       14.60       17.24      9.86 o 
   4   0  24      208.81      167.75     13.04 o 
   5   0  24       61.50       82.00     12.84 o 
   1   1  24      868.64      758.17     12.21 o 
   2   1  24      121.76      163.30      9.34 o 
   3   1  24      293.97      273.99     10.33 o 
   4   1  24      104.26      125.32      8.94 o 
   5   1  24       20.60       11.12      8.03 o 
   0   2  24      380.80      442.19     17.29 o 
   1   2  24      176.25      164.32      6.85 o 
   2   2  24      572.29      591.70     11.95 o 
   3   2  24      416.65      387.77     11.65 o 
   4   2  24       27.98        9.12      7.25 o 
   5   2  24       50.29       44.50      9.17 o 
   1   3  24      267.06      220.77      7.34 o 
   2   3  24        4.94       12.65      5.78 o 
   3   3  24      247.88      205.89      9.04 o 
   4   3  24       70.37      105.77      9.35 o 
   5   3  24       44.24       40.44      9.28 o 
   0   4  24      238.88      261.52     13.27 o 
   1   4  24      364.97      364.92      9.60 o 
   2   4  24      159.37      184.02      8.38 o 
   3   4  24        1.99        4.49      6.74 o 
   4   4  24      313.68      263.58     11.80 o 
   5   4  24      144.28      129.79     12.24 o 
   1   5  24      234.69      219.21      8.71 o 
   2   5  24        9.50        3.79      6.25 o 
   3   5  24       12.97       17.91      7.65 o 
   4   5  24      113.02      128.25     11.05 o 
   5   5  24      104.63       88.62     11.26 o 
   0   6  24      163.90      182.91     11.55 o 
   1   6  24       11.82       12.71      6.43 o 
   2   6  24       81.35       91.96      8.04 o 
   3   6  24        7.14       12.17      8.41 o 
   4   6  24       10.81       19.67     10.00 o 
   5   6  24        0.03       -2.41     10.47 o 
   1   7  24       20.00       20.99      6.49 o 
   2   7  24       86.02       93.94      8.15 o 
   3   7  24       88.20       77.35     10.51 o 
   4   7  24        7.71       14.28     10.13 o 
   0   8  24        9.83        9.26      9.49 o 
   1   8  24       49.75       55.59      7.43 o 
   2   8  24        0.05       -7.14      7.14 o 
   3   8  24        1.20       -7.92      9.11 o 
   4   8  24        5.72        1.41     13.33 o 
   1   9  24       24.16       19.95      7.41 o 
   2   9  24        0.19       -7.49      7.49 o 
   3   9  24       11.97        5.36      9.87 o 
   0  10  24        0.36      -11.00     11.00 o 
   1  10  24        0.01       -5.85      7.48 o 
   2  10  24        3.40        3.53      8.56 o 
   1  11  24        8.23        1.86      8.02 o 
   1   1  25        0.51        4.93      5.75 o 
   2   1  25      111.93      101.19      7.91 o 
   3   1  25       32.03       16.99      7.18 o 
   4   1  25        5.50        3.40      7.21 o 
   5   1  25        0.89       -6.16      8.00 o 
   0   2  25      243.64      207.49     12.41 o 
   1   2  25        0.02        6.85      5.66 o 
   2   2  25        0.12       -3.36      6.36 o 
   3   2  25        1.91        2.51      6.67 o 
   4   2  25       65.76       63.28      8.17 o 
   5   2  25        0.96        4.07      8.68 o 
   1   3  25       47.49       43.01      7.05 o 
   2   3  25        1.19       -6.17      6.17 o 
   3   3  25        5.52       17.65      6.82 o 
   4   3  25       78.21       61.02      8.89 o 
   5   3  25       19.72       14.90      9.26 o 
   0   4  25      182.35      149.93     11.48 o 
   1   4  25        4.44       -0.63      6.29 o 
   2   4  25      392.66      328.86     10.31 o 
   3   4  25       22.43       32.64      7.58 o 
   4   4  25       35.37       43.27      9.07 o 
   5   4  25        2.13       16.63      9.49 o 
   1   5  25        2.33       28.52      6.95 o 
   2   5  25       62.82       51.13      7.59 o 
   3   5  25       25.49       31.73      9.12 o 
   4   5  25       53.79       44.43      9.94 o 
   0   6  25      454.16      381.56     14.93 o 
   1   6  25        0.61        0.72      6.56 o 
   2   6  25      366.36      341.35     11.34 o 
   3   6  25        0.16        6.18      8.52 o 
   4   6  25       55.18       64.52     10.20 o 
   1   7  25        3.01       -0.60      6.85 o 
   2   7  25        8.99        8.16      7.44 o 
   3   7  25       13.45       28.20      9.89 o 
   4   7  25       57.81       52.50     15.45 o 
   0   8  25      292.94      264.71     15.46 o 
   1   8  25        5.31       -5.57      6.95 o 
   2   8  25      126.62      124.20      9.55 o 
   3   8  25        2.14       -4.92      8.87 o 
   1   9  25        9.39        5.69      7.45 o 
   2   9  25       64.48       63.80      9.76 o 
   3   9  25       10.47       20.82      9.81 o 
   0  10  25      136.73      144.94     15.50 o 
   1  10  25       22.27        6.89      8.42 o 
   2  10  25      169.07      155.52     12.25 o 
   0   0  26      197.29      122.97     13.74 o 
   1   0  26       87.02      102.38     11.65 o 
   2   0  26      141.80      171.82     12.95 o 
   3   0  26        0.03        4.51     10.05 o 
   4   0  26       27.40       17.41     12.02 o 
   5   0  26       71.12      115.01     15.59 o 
   1   1  26      148.10      185.67      9.40 o 
   2   1  26        3.02       -6.50      6.50 o 
   3   1  26       73.91       86.41      8.15 o 
   4   1  26        7.56       24.06      7.81 o 
   5   1  26       17.50       23.38      9.61 o 
   0   2  26      287.84      326.34     16.17 o 
   1   2  26       26.57       14.55      6.86 o 
   2   2  26        5.89       -2.00      6.43 o 
   3   2  26      100.24      123.72      8.66 o 
   4   2  26       39.16       30.22      8.37 o 
   5   2  26        1.19       -8.59     11.52 o 
   1   3  26      132.20      170.21      8.10 o 
   2   3  26        0.02       -2.25      6.38 o 
   3   3  26       46.32       52.71      7.59 o 
   4   3  26       16.28       -2.23      9.84 o 
   0   4  26        7.05        8.25      7.80 o 
   1   4  26       47.61       57.44      7.68 o 
   2   4  26       83.07      103.62      7.51 o 
   3   4  26        4.74       -6.91      6.91 o 
   4   4  26       10.27       -8.99      8.99 o 
   1   5  26       28.93       43.69      7.66 o 
   2   5  26        2.16       -2.82      7.07 o 
   3   5  26       35.49       32.11      8.78 o 
   4   5  26        1.30       -5.25      8.41 o 
   0   6  26        9.67       19.78      9.90 o 
   1   6  26        2.68       -0.59      7.20 o 
   2   6  26       16.55        7.49      7.54 o 
   3   6  26        5.89        9.13      9.64 o 
   4   6  26        0.70      -10.16     10.16 o 
   1   7  26        7.31       18.74      7.62 o 
   2   7  26        0.00       -7.89      7.89 o 
   3   7  26       59.93       96.60     14.98 o 
   0   8  26      112.12       85.25     13.07 o 
   1   8  26       20.06       15.57      8.18 o 
   2   8  26        0.89       -4.53      8.07 o 
   3   8  26       80.49      102.43     11.13 o 
   1   9  26       36.90       24.51      8.37 o 
   2   9  26        8.17       -8.47      8.47 o 
   0  10  26        0.97       -3.36     12.60 o 
   1   1  27        4.07       16.65      7.04 o 
   2   1  27       32.64       34.30      7.31 o 
   3   1  27       16.62        8.32      7.24 o 
   4   1  27        0.00       -7.81      7.81 o 
   0   2  27       46.27       57.73     13.15 o 
   1   2  27        5.80       16.84      6.95 o 
   2   2  27        2.46        4.18      6.79 o 
   3   2  27        0.35       -7.03      7.03 o 
   4   2  27       34.16       26.89      8.63 o 
   1   3  27      108.76      127.38      8.34 o 
   2   3  27        6.27        2.31      6.61 o 
   3   3  27       16.03       -0.60      7.30 o 
   4   3  27       31.30       30.20      9.15 o 
   0   4  27       15.20        5.14      9.32 o 
   1   4  27        4.67       11.10      7.44 o 
   2   4  27       13.12       12.81      7.43 o 
   3   4  27       24.02       12.18      7.98 o 
   4   4  27        0.49        7.17      9.03 o 
   1   5  27       75.47       78.70      9.51 o 
   2   5  27       24.92        3.26      8.10 o 
   3   5  27      218.28      271.77     12.41 o 
   0   6  27        7.06       33.32     10.68 o 
   1   6  27       16.25       18.26     10.03 o 
   2   6  27        0.00        5.25      8.33 o 
   3   6  27       55.75       54.01     10.91 o 
   1   7  27      379.29      393.51     12.72 o 
   2   7  27        4.74        1.80      8.99 o 
   3   7  27       22.09       18.00     10.29 o 
   0   8  27       15.90       10.83     11.50 o 
   1   8  27       43.79       59.63     13.41 o 
   2   8  27        0.09        6.56      9.93 o 
   1   9  27      235.82      253.47     32.81 o 
   0   0  28      428.89      415.01     30.58 o 
   1   0  28        0.83       -1.12      9.73 o 
   2   0  28      367.66      343.68     22.13 o 
   3   0  28       63.34       82.55     12.62 o 
   4   0  28       49.83       44.28     16.24 o 
   1   1  28      139.76      165.45     10.36 o 
   2   1  28       27.39       19.78      7.40 o 
   3   1  28       88.07      139.40      9.36 o 
   4   1  28       69.03       68.86      9.88 o 
   0   2  28      293.50      269.22     20.88 o 
   1   2  28       14.87        9.06      7.73 o 
   2   2  28      171.79      177.99      9.61 o 
   3   2  28        0.01        1.01      7.59 o 
   4   2  28       88.50      105.59     10.53 o 
   1   3  28       81.46      125.13      9.16 o 
   2   3  28       51.35       31.42      7.37 o 
   3   3  28        7.50        9.42      8.00 o 
   0   4  28      186.03      188.87     15.76 o 
   1   4  28       14.19       32.95      7.97 o 
   2   4  28       52.96       52.16      8.63 o 
   3   4  28       38.49       49.80      8.91 o 
   1   5  28       16.20       -1.02      8.20 o 
   2   5  28       22.21       35.73      8.35 o 
   3   5  28       44.10       38.09     10.02 o 
   0   6  28        5.45        4.16     10.34 o 
   1   6  28       65.60       66.72      9.61 o 
   2   6  28       65.57       25.56      9.63 o 
   1   7  28        8.83      -10.51     13.18 o 
   2   7  28        4.79       -6.05      9.55 o 
   0   8  28        0.27       27.43     13.99 o 
   1   1  29        0.01       -8.79      8.79 o 
   2   1  29        4.19       -7.19      7.19 o 
   3   1  29        6.52       -7.30      7.46 o 
   0   2  29       40.94       30.01     12.29 o 
   1   2  29        1.89       -4.56      8.44 o 
   2   2  29       97.58      102.52      8.76 o 
   3   2  29        1.20       -3.76      8.07 o 
   1   3  29       15.00       10.22      8.43 o 
   2   3  29        3.29        2.52      7.09 o 
   3   3  29       26.37       11.16      8.36 o 
   0   4  29      216.02      276.50     18.04 o 
   1   4  29        3.21        5.60      8.49 o 
   2   4  29       76.78       61.93      9.00 o 
   1   5  29       32.45       30.73      9.80 o 
   2   5  29       12.49        9.39      8.21 o 
   0   6  29       99.02       90.03     15.69 o 
   1   6  29        8.31       11.35      9.03 o 
   0   0  30        6.41       -1.47     33.77 o 
   1   0  30        2.07        1.98     13.34 o 
   2   0  30       92.54      145.40     16.20 o 
   1   1  30      299.75      276.58     14.26 o 
   2   1  30        0.20       -8.33      8.33 o 
   0   2  30       99.44      143.08     15.52 o 
   1   2  30      106.79       86.78     10.02 o 
   2   2  30       22.48       14.86      8.69 o 
   1   3  30      267.81      222.25     12.34 o 
   2   3  30        4.23       -8.29      8.83 o 
   0   4  30        5.84       14.24     12.91 o 
   1   4  30       32.91       38.91      9.70 o 
   1   5  30       57.30       34.59     10.78 o 
   1   1  31        0.11      -10.63     10.63 o 
   0   2  31       33.26       22.83     13.35 o 
   1   2  31        0.66       -5.29      9.02 o 
                                                 
